# Supplementary material for: Dimethyl 6-iodo-2-methyl-1,2-di­hydro­quinoline-2,4-di­carboxyl­ate
Source: Acta Crystallogr Sect E Struct Rep Online. 2013 Aug 31;69(Pt 9):o1476. doi: 10.1107/S1600536813023544 (PMC3884475; doi:10.1107/S1600536813023544)
Supplement: Supplementary file 1 [file e-69-o1476-sup1.cif]

##############################################################################
#                                                                            #
# This CIF contains the data in a paper accepted for publication in          #
# Acta Crystallographica Section E. It conforms to the requirements of       #
# Notes for Authors for Acta Crystallographica Section E, and has been       #
# peer reviewed under the auspices of the IUCr Commission on Journals.       #
#                                                                            #
# Full details of the Crystallographic Information File format               #
# are given in the paper "The Crystallographic Information File (CIF):       #
# a New Standard Archive File for Crystallography" by S. R. Hall, F. H.      #
# Allen and I. D. Brown [Acta Cryst. (1991), A47, 655-685].                  #
#                                                                            #
# The current version of the core CIF dictionary is obtainable from          #
# ftp://ftp.iucr.org/pub/cif_core.dic.                                       #
#                                                                            #
# Software is freely available for graphical display of the structure(s)     #
# in this CIF. For information consult the CIF software page                 #
# http://www.iucr.org/resources/cif/software.                                #
#                                                                            #
# This file may be used for bona fide research purposes within the           #
# scientific community so long as proper attribution is given to the journal # 
# article from which it was obtained.                                        #
#                                                                            #
##############################################################################
data_I
_audit_creation_method     SHELXL-97
_chemical_name_systematic
;
Dimethyl 6-iodo-2-methyl-1,2-dihydroquinoline-2,4-dicarboxylate
;
_chemical_name_common     ?
_chemical_formula_moiety     'C14 H14 I N O4'
_chemical_formula_sum     'C14 H14 I N O4'
_chemical_formula_iupac     'C14 H14 I N O4'
_chemical_formula_weight     387.16
_chemical_melting_point     ?
_symmetry_cell_setting     triclinic
_symmetry_space_group_name_H-M     'P -1'
_symmetry_space_group_name_Hall     '-P 1'
loop_
    _symmetry_equiv_pos_as_xyz
    'x, y, z'
    '-x, -y, -z'
_cell_length_a     7.7994(14)
_cell_length_b     10.2797(8)
_cell_length_c     10.8056(8)
_cell_angle_alpha     116.862(3)
_cell_angle_beta     103.956(4)
_cell_angle_gamma     96.780(4)
_cell_volume     723.80(16)
_cell_formula_units_Z     2
_cell_measurement_reflns_used     6892
_cell_measurement_theta_min     2.28
_cell_measurement_theta_max     36.47
_cell_measurement_temperature     100(2)
_exptl_crystal_description     block
_exptl_crystal_colour     yellow
_exptl_crystal_size_max     0.76
_exptl_crystal_size_mid     0.65
_exptl_crystal_size_min     0.48
_exptl_crystal_density_diffrn     1.776
_exptl_crystal_density_meas     ?
_exptl_crystal_density_method     'not measured'
_exptl_crystal_F_000     380
_exptl_absorpt_coefficient_mu     2.224
_exptl_absorpt_correction_type     numerical
_exptl_absorpt_process_details     '(Blessing, 1995)'
_exptl_absorpt_correction_T_min     0.2827
_exptl_absorpt_correction_T_max     0.4149
_exptl_special_details
;
;
_diffrn_ambient_temperature     100(2)
_diffrn_radiation_type     MoK\a
_diffrn_radiation_wavelength     0.71073
_diffrn_radiation_source     'fine-focus sealed tube'
_diffrn_radiation_monochromator     triumph
_diffrn_measurement_device_type     'Bruker Kappa APEXII DUO'
_diffrn_measurement_method     '\f and \w scans'
_diffrn_detector_area_resol_mean     ?
_diffrn_reflns_number     43287
_diffrn_reflns_av_R_equivalents     0.0322
_diffrn_reflns_av_sigmaI/netI     0.0163
_diffrn_reflns_theta_min     2.28
_diffrn_reflns_theta_max     36.47
_diffrn_reflns_theta_full     36.47
_diffrn_measured_fraction_theta_max     0.993
_diffrn_measured_fraction_theta_full     0.993
_diffrn_reflns_limit_h_min     -13
_diffrn_reflns_limit_h_max     13
_diffrn_reflns_limit_k_min     -17
_diffrn_reflns_limit_k_max     17
_diffrn_reflns_limit_l_min     -18
_diffrn_reflns_limit_l_max     18
_diffrn_standards_number     0
_diffrn_standards_interval_count     0
_diffrn_standards_interval_time     ?
_diffrn_standards_decay_%     0
_refine_special_details
;
 Refinement of F^2^ against ALL reflections.  The weighted R-factor wR and
 goodness of fit S are based on F^2^, conventional R-factors R are based
 on F, with F set to zero for negative F^2^. The threshold expression of
 F^2^ > 2sigma(F^2^) is used only for calculating R-factors(gt) etc. and is
 not relevant to the choice of reflections for refinement.  R-factors based
 on F^2^ are statistically about twice as large as those based on F, and R-
 factors based on ALL data will be even larger.
;
_reflns_number_total     7044
_reflns_number_gt     6902
_reflns_threshold_expression     I>2\s(I)
_refine_ls_structure_factor_coef     Fsqd
_refine_ls_matrix_type     full
_refine_ls_R_factor_all     0.0272
_refine_ls_R_factor_gt     0.0267
_refine_ls_wR_factor_gt     0.0730
_refine_ls_wR_factor_ref     0.0733
_refine_ls_goodness_of_fit_ref     1.239
_refine_ls_restrained_S_all     1.239
_refine_ls_number_reflns     7044
_refine_ls_number_parameters     190
_refine_ls_number_restraints     1
_refine_ls_hydrogen_treatment     mixed
_refine_ls_weighting_scheme     calc
_refine_ls_weighting_details
         'calc w=1/[\s^2^(Fo^2^)+(0.0263P)^2^+0.7072P] where P=(Fo^2^+2Fc^2^)/3'
_atom_sites_solution_hydrogens     geom
_atom_sites_solution_primary     direct
_atom_sites_solution_secondary     difmap
_refine_ls_shift/su_max     0.000
_refine_ls_shift/su_mean     0.000
_refine_diff_density_max     1.884
_refine_diff_density_min     -1.538
_refine_ls_extinction_method     'SHELXL97 (Sheldrick, 2008)'
_refine_ls_extinction_coef     0.0715(18)
_refine_ls_extinction_expression
                                  'Fc^*^=kFc[1+0.001xFc^2^\l^3^/sin(2\q)]^-1/4^'
loop_
    _atom_type_symbol
    _atom_type_description
    _atom_type_scat_dispersion_real
    _atom_type_scat_dispersion_imag
    _atom_type_scat_source
    'C' 'C' 0.0033 0.0016
                         'International Tables Vol C Tables 4.2.6.8 and 6.1.1.4'
    'H' 'H' 0.0000 0.0000
                         'International Tables Vol C Tables 4.2.6.8 and 6.1.1.4'
    'N' 'N' 0.0061 0.0033
                         'International Tables Vol C Tables 4.2.6.8 and 6.1.1.4'
    'O' 'O' 0.0106 0.0060
                         'International Tables Vol C Tables 4.2.6.8 and 6.1.1.4'
    'I' 'I' -0.4742 1.8119
                         'International Tables Vol C Tables 4.2.6.8 and 6.1.1.4'
_computing_data_collection     'APEX2 (Bruker, 2008)'
_computing_cell_refinement     'SAINT (Bruker, 2008)'
_computing_data_reduction     'SAINT (Bruker, 2008)'
_computing_structure_solution     'SHELXS97 (Sheldrick, 2008)'
_computing_structure_refinement     'SHELXL97 (Sheldrick, 2008)'
_computing_molecular_graphics     'ORTEP-3 for Windows (Farrugia, 2012)'
_computing_publication_material
                                'WinGX (Farrugia, 2012) and PLATON (Spek, 2009)'
loop_
    _atom_site_type_symbol
    _atom_site_label
    _atom_site_fract_x
    _atom_site_fract_y
    _atom_site_fract_z
    _atom_site_U_iso_or_equiv
    _atom_site_adp_type
    _atom_site_calc_flag
    _atom_site_refinement_flags
    _atom_site_occupancy
    _atom_site_symmetry_multiplicity
    _atom_site_disorder_assembly
    _atom_site_disorder_group
    I I1 0.017285(15) 0.670510(12) 0.215800(11) 0.02370(4) Uani d . 1 1 . .
    O O1 0.28824(19) 0.31504(13) 0.37768(13) 0.0217(2) Uani d . 1 1 . .
    O O2 0.34912(17) 0.25624(12) 0.55598(13) 0.01879(18) Uani d . 1 1 . .
    O O3 0.69165(15) 0.92071(11) 0.93569(13) 0.01678(17) Uani d . 1 1 . .
    O O4 0.78140(13) 0.71616(12) 0.92154(12) 0.01509(16) Uani d . 1 1 . .
    N N1 0.32777(15) 0.77436(13) 0.85280(12) 0.01270(17) Uani d D 1 1 . .
    H H1 0.335(4) 0.858(2) 0.920(2) 0.020(6) Uiso d D 1 1 . .
    C C1 0.46679(16) 0.70426(14) 0.88944(13) 0.01127(17) Uani d . 1 1 . .
    C C2 0.42693(16) 0.54604(14) 0.76450(14) 0.01201(18) Uani d . 1 1 . .
    H H2 0.472(3) 0.475(3) 0.787(3) 0.013(5) Uiso d . 1 1 . .
    C C3 0.33684(16) 0.50661(14) 0.62481(14) 0.01130(17) Uani d . 1 1 . .
    C C4 0.26466(16) 0.61703(14) 0.59074(14) 0.01143(17) Uani d . 1 1 . .
    C C5 0.19306(18) 0.59520(15) 0.44880(15) 0.01460(19) Uani d . 1 1 . .
    H H5 0.1942 0.5060 0.3664 0.018 Uiso calc R 1 1 . .
    C C6 0.12035(19) 0.70379(16) 0.42832(15) 0.0157(2) Uani d . 1 1 . .
    C C7 0.11561(19) 0.83472(16) 0.54662(16) 0.0165(2) Uani d . 1 1 . .
    H H7 0.0636 0.9073 0.5310 0.020 Uiso calc R 1 1 . .
    C C8 0.18759(18) 0.85846(15) 0.68790(15) 0.0149(2) Uani d . 1 1 . .
    H H8 0.1851 0.9481 0.7693 0.018 Uiso calc R 1 1 . .
    C C9 0.26382(16) 0.75191(14) 0.71195(14) 0.01145(17) Uani d . 1 1 . .
    C C10 0.47035(19) 0.70673(18) 1.03339(15) 0.0169(2) Uani d . 1 1 . .
    H H10A 0.4966 0.8115 1.1121 0.025 Uiso calc R 1 1 . .
    H H10B 0.5656 0.6607 1.0599 0.025 Uiso calc R 1 1 . .
    H H10C 0.3511 0.6496 1.0199 0.025 Uiso calc R 1 1 . .
    C C11 0.65818(16) 0.79393(14) 0.91643(13) 0.01153(17) Uani d . 1 1 . .
    C C12 0.96471(18) 0.78904(19) 0.94143(18) 0.0191(2) Uani d . 1 1 . .
    H H12A 1.0454 0.7234 0.9438 0.029 Uiso calc R 1 1 . .
    H H12B 1.0110 0.8854 1.0343 0.029 Uiso calc R 1 1 . .
    H H12C 0.9615 0.8076 0.8597 0.029 Uiso calc R 1 1 . .
    C C13 0.31983(17) 0.35216(14) 0.50561(15) 0.01327(19) Uani d . 1 1 . .
    C C14 0.3488(3) 0.10914(18) 0.4461(2) 0.0252(3) Uani d . 1 1 . .
    H H14A 0.3710 0.0458 0.4910 0.038 Uiso calc R 1 1 . .
    H H14B 0.4454 0.1193 0.4050 0.038 Uiso calc R 1 1 . .
    H H14C 0.2297 0.0621 0.3674 0.038 Uiso calc R 1 1 . .
loop_
    _atom_site_aniso_label
    _atom_site_aniso_U_11
    _atom_site_aniso_U_22
    _atom_site_aniso_U_33
    _atom_site_aniso_U_12
    _atom_site_aniso_U_13
    _atom_site_aniso_U_23
    I1 0.02815(6) 0.02630(6) 0.01695(5) 0.00288(4) 0.00133(4) 0.01504(4)
    O1 0.0310(6) 0.0176(4) 0.0144(4) 0.0086(4) 0.0071(4) 0.0059(4)
    O2 0.0239(5) 0.0128(4) 0.0208(5) 0.0062(3) 0.0069(4) 0.0093(4)
    O3 0.0174(4) 0.0108(4) 0.0201(4) 0.0024(3) 0.0085(3) 0.0053(3)
    O4 0.0096(3) 0.0185(4) 0.0204(4) 0.0040(3) 0.0045(3) 0.0124(4)
    N1 0.0118(4) 0.0151(4) 0.0112(4) 0.0057(3) 0.0040(3) 0.0060(3)
    C1 0.0095(4) 0.0137(4) 0.0106(4) 0.0023(3) 0.0028(3) 0.0065(4)
    C2 0.0111(4) 0.0128(4) 0.0128(4) 0.0024(3) 0.0030(3) 0.0076(4)
    C3 0.0104(4) 0.0116(4) 0.0119(4) 0.0021(3) 0.0031(3) 0.0063(4)
    C4 0.0106(4) 0.0121(4) 0.0117(4) 0.0024(3) 0.0028(3) 0.0066(4)
    C5 0.0158(5) 0.0150(5) 0.0125(5) 0.0025(4) 0.0028(4) 0.0078(4)
    C6 0.0162(5) 0.0177(5) 0.0149(5) 0.0033(4) 0.0025(4) 0.0109(4)
    C7 0.0163(5) 0.0184(5) 0.0186(5) 0.0068(4) 0.0048(4) 0.0123(5)
    C8 0.0149(5) 0.0159(5) 0.0163(5) 0.0071(4) 0.0056(4) 0.0090(4)
    C9 0.0097(4) 0.0134(4) 0.0119(4) 0.0033(3) 0.0036(3) 0.0068(4)
    C10 0.0163(5) 0.0237(6) 0.0134(5) 0.0042(4) 0.0055(4) 0.0114(5)
    C11 0.0108(4) 0.0129(4) 0.0098(4) 0.0025(3) 0.0035(3) 0.0049(4)
    C12 0.0099(4) 0.0269(6) 0.0230(6) 0.0032(4) 0.0048(4) 0.0149(5)
    C13 0.0123(4) 0.0122(4) 0.0143(5) 0.0025(3) 0.0039(4) 0.0062(4)
    C14 0.0297(7) 0.0140(5) 0.0318(8) 0.0092(5) 0.0120(6) 0.0095(5)
_geom_special_details
;
 All esds (except the esd in the dihedral angle between two l.s. planes)
 are estimated using the full covariance matrix.  The cell esds are taken
 into account individually in the estimation of esds in distances, angles
 and torsion angles; correlations between esds in cell parameters are only
 used when they are defined by crystal symmetry.  An approximate (isotropic)
 treatment of cell esds is used for estimating esds involving l.s. planes.
;
loop_
    _geom_bond_atom_site_label_1
    _geom_bond_atom_site_label_2
    _geom_bond_site_symmetry_2
    _geom_bond_distance
    _geom_bond_publ_flag
    I1 C6 . 2.0908(14) ?
    N1 C1 . 1.4447(17) ?
    N1 C9 . 1.3812(17) ?
    N1 H1 . 0.821(17) ?
    O1 C13 . 1.2059(17) ?
    O2 C13 . 1.3412(17) ?
    O2 C14 . 1.439(2) ?
    O3 C11 . 1.2075(16) ?
    O4 C11 . 1.3273(16) ?
    O4 C12 . 1.4508(17) ?
    C1 C2 . 1.5028(18) ?
    C1 C10 . 1.5376(18) ?
    C1 C11 . 1.5444(17) ?
    C2 C3 . 1.3435(18) ?
    C2 H2 . 0.94(2) ?
    C3 C4 . 1.4728(17) ?
    C3 C13 . 1.4890(18) ?
    C4 C5 . 1.4002(18) ?
    C4 C9 . 1.4154(17) ?
    C5 C6 . 1.3888(19) ?
    C5 H5 . 0.9500 ?
    C6 C7 . 1.388(2) ?
    C7 C8 . 1.387(2) ?
    C7 H7 . 0.9500 ?
    C8 C9 . 1.3989(18) ?
    C8 H8 . 0.9500 ?
    C10 H10A . 0.9800 ?
    C10 H10B . 0.9800 ?
    C10 H10C . 0.9800 ?
    C12 H12A . 0.9800 ?
    C12 H12B . 0.9800 ?
    C12 H12C . 0.9800 ?
    C14 H14A . 0.9800 ?
    C14 H14B . 0.9800 ?
    C14 H14C . 0.9800 ?
loop_
    _geom_angle_atom_site_label_1
    _geom_angle_atom_site_label_2
    _geom_angle_atom_site_label_3
    _geom_angle_site_symmetry_1
    _geom_angle_site_symmetry_3
    _geom_angle
    _geom_angle_publ_flag
    C13 O2 C14 . . 114.26(13) ?
    C11 O4 C12 . . 115.43(11) ?
    C1 N1 H1 . . 115(2) ?
    C9 N1 C1 . . 120.03(10) ?
    C9 N1 H1 . . 116(2) ?
    N1 C1 C2 . . 109.26(10) ?
    N1 C1 C10 . . 108.89(10) ?
    N1 C1 C11 . . 110.73(10) ?
    C2 C1 C10 . . 111.83(11) ?
    C2 C1 C11 . . 108.91(10) ?
    C10 C1 C11 . . 107.20(10) ?
    C1 C2 H2 . . 117.7(15) ?
    C3 C2 C1 . . 121.91(11) ?
    C3 C2 H2 . . 120.4(15) ?
    C2 C3 C4 . . 120.28(11) ?
    C2 C3 C13 . . 118.60(11) ?
    C4 C3 C13 . . 121.05(11) ?
    C5 C4 C3 . . 124.75(11) ?
    C5 C4 C9 . . 118.89(11) ?
    C9 C4 C3 . . 116.33(11) ?
    C4 C5 H5 . . 119.9 ?
    C6 C5 C4 . . 120.11(12) ?
    C6 C5 H5 . . 119.9 ?
    C5 C6 I1 . . 119.55(10) ?
    C7 C6 I1 . . 119.26(10) ?
    C7 C6 C5 . . 121.19(12) ?
    C6 C7 H7 . . 120.3 ?
    C8 C7 C6 . . 119.31(12) ?
    C8 C7 H7 . . 120.3 ?
    C7 C8 C9 . . 120.73(12) ?
    C7 C8 H8 . . 119.6 ?
    C9 C8 H8 . . 119.6 ?
    N1 C9 C4 . . 120.20(11) ?
    N1 C9 C8 . . 119.93(11) ?
    C8 C9 C4 . . 119.75(11) ?
    C1 C10 H10A . . 109.5 ?
    C1 C10 H10B . . 109.5 ?
    C1 C10 H10C . . 109.5 ?
    H10A C10 H10B . . 109.5 ?
    H10A C10 H10C . . 109.5 ?
    H10B C10 H10C . . 109.5 ?
    O3 C11 O4 . . 124.68(12) ?
    O3 C11 C1 . . 123.96(11) ?
    O4 C11 C1 . . 111.31(11) ?
    O4 C12 H12A . . 109.5 ?
    O4 C12 H12B . . 109.5 ?
    O4 C12 H12C . . 109.5 ?
    H12A C12 H12B . . 109.5 ?
    H12A C12 H12C . . 109.5 ?
    H12B C12 H12C . . 109.5 ?
    O1 C13 O2 . . 122.31(13) ?
    O1 C13 C3 . . 125.09(12) ?
    O2 C13 C3 . . 112.57(11) ?
    O2 C14 H14A . . 109.5 ?
    O2 C14 H14B . . 109.5 ?
    O2 C14 H14C . . 109.5 ?
    H14A C14 H14B . . 109.5 ?
    H14A C14 H14C . . 109.5 ?
    H14B C14 H14C . . 109.5 ?
loop_
    _geom_torsion_atom_site_label_1
    _geom_torsion_atom_site_label_2
    _geom_torsion_atom_site_label_3
    _geom_torsion_atom_site_label_4
    _geom_torsion_site_symmetry_1
    _geom_torsion_site_symmetry_2
    _geom_torsion_site_symmetry_3
    _geom_torsion_site_symmetry_4
    _geom_torsion
    _geom_torsion_publ_flag
    C14 O2 C13 O1 . . . . 3.0(2) ?
    C14 O2 C13 C3 . . . . -175.15(12) ?
    C12 O4 C11 O3 . . . . -4.60(19) ?
    C12 O4 C11 C1 . . . . 177.95(11) ?
    C9 N1 C1 C2 . . . . -40.61(15) ?
    C9 N1 C1 C10 . . . . -163.02(11) ?
    C9 N1 C1 C11 . . . . 79.35(14) ?
    C1 N1 C9 C4 . . . . 28.53(17) ?
    C1 N1 C9 C8 . . . . -155.41(12) ?
    N1 C1 C2 C3 . . . . 28.17(16) ?
    C10 C1 C2 C3 . . . . 148.81(12) ?
    C11 C1 C2 C3 . . . . -92.90(14) ?
    N1 C1 C11 O3 . . . . 14.82(17) ?
    N1 C1 C11 O4 . . . . -167.70(10) ?
    C2 C1 C11 O3 . . . . 134.99(13) ?
    C2 C1 C11 O4 . . . . -47.53(14) ?
    C10 C1 C11 O3 . . . . -103.84(15) ?
    C10 C1 C11 O4 . . . . 73.64(13) ?
    C1 C2 C3 C4 . . . . -3.42(18) ?
    C1 C2 C3 C13 . . . . 173.68(11) ?
    C2 C3 C4 C5 . . . . 170.20(12) ?
    C2 C3 C4 C9 . . . . -11.93(17) ?
    C13 C3 C4 C5 . . . . -6.82(18) ?
    C13 C3 C4 C9 . . . . 171.05(11) ?
    C2 C3 C13 O1 . . . . -159.19(14) ?
    C2 C3 C13 O2 . . . . 18.92(16) ?
    C4 C3 C13 O1 . . . . 17.9(2) ?
    C4 C3 C13 O2 . . . . -164.00(11) ?
    C3 C4 C5 C6 . . . . 176.90(12) ?
    C9 C4 C5 C6 . . . . -0.92(19) ?
    C3 C4 C9 N1 . . . . -0.21(17) ?
    C3 C4 C9 C8 . . . . -176.28(11) ?
    C5 C4 C9 N1 . . . . 177.79(11) ?
    C5 C4 C9 C8 . . . . 1.72(18) ?
    C4 C5 C6 I1 . . . . 179.18(9) ?
    C4 C5 C6 C7 . . . . -0.5(2) ?
    I1 C6 C7 C8 . . . . -178.59(10) ?
    C5 C6 C7 C8 . . . . 1.1(2) ?
    C6 C7 C8 C9 . . . . -0.2(2) ?
    C7 C8 C9 N1 . . . . -177.23(12) ?
    C7 C8 C9 C4 . . . . -1.15(19) ?
loop_
    _geom_hbond_atom_site_label_D
    _geom_hbond_atom_site_label_H
    _geom_hbond_atom_site_label_A
    _geom_hbond_site_symmetry_A
    _geom_hbond_distance_DH
    _geom_hbond_distance_HA
    _geom_hbond_distance_DA
    _geom_hbond_angle_DHA
    _geom_hbond_publ_flag
    N1 H1 O3 2_677 0.82(2) 2.17(2) 2.9795(19) 169(2) yes
    C5 H5 O1 . 0.95 2.22 2.866(2) 125 yes
    C12 H12C O1 2_666 0.98 2.46 3.132(2) 126 yes
_iucr_refine_instructions_details
;
TITL gul02 in P-1
CELL  0.71073   7.7994  10.2797  10.8056  116.862  103.956   96.780
ZERR     2.00   0.0014   0.0008   0.0008    0.003    0.004    0.004
LATT   1
SFAC  C    H    N    O    I
UNIT  28   28   2    8    2
MERG   2
OMIT     0.00  73.00
OMIT     0   0   1
OMIT     0  -2   3
DFIX     0.840   0.020 H1 N1
FMAP   2
PLAN   20
SIZE     0.48   0.65   0.76
ACTA
BOND   $H
CONF
LIST   4
WPDB  -1
L.S.  10
TEMP  -173.16
WGHT    0.026300    0.707200
EXTI    0.071525
FVAR       0.31367
H1    2    0.334656    0.858131    0.919598    11.00000    0.02004
H2    2    0.471607    0.475218    0.786569    11.00000    0.01268
MOLE    1
I1    5    0.017285    0.670510    0.215800    11.00000    0.02815    0.02630 =
         0.01695    0.01504    0.00133    0.00288
N1    3    0.327767    0.774361    0.852797    11.00000    0.01180    0.01512 =
         0.01124    0.00600    0.00405    0.00566
C1    1    0.466791    0.704257    0.889440    11.00000    0.00949    0.01371 =
         0.01065    0.00653    0.00283    0.00232
O1    4    0.288238    0.315040    0.377682    11.00000    0.03099    0.01760 =
         0.01435    0.00594    0.00707    0.00860
O2    4    0.349122    0.256242    0.555982    11.00000    0.02395    0.01281 =
         0.02084    0.00932    0.00690    0.00618
C2    1    0.426928    0.546041    0.764504    11.00000    0.01111    0.01277 =
         0.01284    0.00759    0.00300    0.00240
O3    4    0.691649    0.920706    0.935687    11.00000    0.01740    0.01080 =
         0.02014    0.00526    0.00855    0.00244
C3    1    0.336840    0.506613    0.624805    11.00000    0.01037    0.01159 =
         0.01195    0.00632    0.00312    0.00212
O4    4    0.781405    0.716158    0.921537    11.00000    0.00957    0.01845 =
         0.02041    0.01238    0.00451    0.00395
C4    1    0.264664    0.617031    0.590737    11.00000    0.01055    0.01213 =
         0.01169    0.00661    0.00275    0.00236
C5    1    0.193064    0.595200    0.448802    11.00000    0.01585    0.01501 =
         0.01246    0.00776    0.00279    0.00251
AFIX  43
H5    2    0.194229    0.505956    0.366372    11.00000   -1.20000
AFIX   0
C6    1    0.120349    0.703787    0.428324    11.00000    0.01620    0.01771 =
         0.01485    0.01094    0.00250    0.00326
C7    1    0.115606    0.834717    0.546621    11.00000    0.01635    0.01838 =
         0.01860    0.01226    0.00476    0.00678
AFIX  43
H7    2    0.063587    0.907303    0.530958    11.00000   -1.20000
AFIX   0
C8    1    0.187590    0.858461    0.687903    11.00000    0.01485    0.01594 =
         0.01627    0.00895    0.00565    0.00709
AFIX  43
H8    2    0.185112    0.948078    0.769268    11.00000   -1.20000
AFIX   0
C9    1    0.263816    0.751914    0.711947    11.00000    0.00967    0.01342 =
         0.01192    0.00677    0.00357    0.00333
C10   1    0.470353    0.706731    1.033389    11.00000    0.01626    0.02367 =
         0.01336    0.01139    0.00551    0.00416
AFIX  33
H10A  2    0.496648    0.811453    1.112064    11.00000   -1.50000
H10B  2    0.565616    0.660745    1.059927    11.00000   -1.50000
H10C  2    0.351064    0.649571    1.019925    11.00000   -1.50000
AFIX   0
C11   1    0.658182    0.793934    0.916428    11.00000    0.01076    0.01289 =
         0.00985    0.00491    0.00348    0.00246
C12   1    0.964712    0.789039    0.941433    11.00000    0.00987    0.02685 =
         0.02295    0.01493    0.00476    0.00317
AFIX  33
H12A  2    1.045447    0.723411    0.943793    11.00000   -1.50000
H12B  2    1.010983    0.885353    1.034281    11.00000   -1.50000
H12C  2    0.961527    0.807584    0.859663    11.00000   -1.50000
AFIX   0
C13   1    0.319827    0.352160    0.505613    11.00000    0.01227    0.01216 =
         0.01435    0.00620    0.00388    0.00253
C14   1    0.348778    0.109143    0.446077    11.00000    0.02970    0.01396 =
         0.03176    0.00951    0.01205    0.00921
AFIX  33
H14A  2    0.370975    0.045841    0.490990    11.00000   -1.50000
H14B  2    0.445398    0.119293    0.405000    11.00000   -1.50000
H14C  2    0.229727    0.062139    0.367408    11.00000   -1.50000
HKLF 4
REM  gul02 in P-1
REM R1 =  0.0267 for   6902 Fo > 4sig(Fo)  and  0.0272 for all   7044 data
REM    190 parameters refined using      1 restraints
END
WGHT      0.0263      0.7075
REM Highest difference peak  1.884,  deepest hole -1.538,  1-sigma level  0.111
Q1    1   0.0996  0.6879  0.2280  11.00000  0.05    1.88
Q2    1   0.6788  0.8641  0.9417  11.00000  0.05    0.68
Q3    1   0.5471  0.7397  0.8992  11.00000  0.05    0.61
Q4    1   0.2207  0.8072  0.7027  11.00000  0.05    0.61
Q5    1   0.3799  0.5292  0.6948  11.00000  0.05    0.61
Q6    1   0.1598  0.8535  0.6276  11.00000  0.05    0.60
Q7    1   0.2372  0.6114  0.5298  11.00000  0.05    0.59
Q8    1   0.3325  0.4353  0.5702  11.00000  0.05    0.56
Q9    1   0.2644  0.6698  0.6385  11.00000  0.05    0.52
Q10   1   0.9229  0.6458  0.9204  11.00000  0.05    0.49
Q11   1   0.3143  0.3344  0.4497  11.00000  0.05    0.46
Q12   1   0.1302  0.7694  0.4918  11.00000  0.05    0.46
Q13   1  -0.1046  0.6542  0.2190  11.00000  0.05    0.42
Q14   1   0.1524  0.6566  0.4390  11.00000  0.05    0.41
Q15   1  -0.0014  0.8424  0.3170  11.00000  0.05    0.39
Q16   1  -0.0390  0.8205  0.3736  11.00000  0.05    0.32
Q17   1   0.3052  0.2400  0.2413  11.00000  0.05    0.30
Q18   1   0.1037 -0.0877  0.3608  11.00000  0.05    0.29
Q19   1  -0.1393  0.7709  0.2825  11.00000  0.05    0.29
Q20   1   0.1138  0.8427  0.3095  11.00000  0.05    0.27
;
data_global
_journal_date_recd_electronic     2013-07-30
_journal_date_accepted     2013-08-21
_journal_name_full     'Acta Crystallographica, Section E'
_journal_year     2013
_journal_volume     69
_journal_issue      9
_journal_page_first     o1476
_journal_page_last     o1476
_journal_paper_category     QO
_journal_paper_doi     10.1107/S1600536813023544
_journal_coeditor_code     GW2137
_publ_contact_author
;
Dr Tuncer H\"okelek
Hacettepe University
Department of Physics
06532 Beytepe
Ankara
Turkey
;
_publ_contact_author_email     merzifon@hacettepe.edu.tr
_publ_contact_author_fax     '90(312)2352550'
_publ_contact_author_phone     '90(312)2977242'
_publ_section_title
;
Dimethyl 6-iodo-2-methyl-1,2-dihydroquinoline-2,4-dicarboxylate
;
loop_
    _publ_author_name
    _publ_author_address
    'G\"ultekin, Zeynep'
;
Department of Chemistry
\,Cank\?ir\?i Karatekin University
TR-18100 \,Cank\?ir\?i
Turkey
;
    'Frey, Wolfgang'
;
Universit\"at Stuttgart
Pfaffenwaldring 55
D-70569 Stuttgart
Germany
;
    'H\"okelek, Tuncer'
;
Department of Physics
Hacettepe University
06800 Beytepe
Ankara
Turkey
;
