# Supplementary material for: Dimethyl 6-iodo-2-methyl-1,2-di­hydro­quinoline-2,4-di­carboxyl­ate
Source: Acta Crystallogr Sect E Struct Rep Online. 2013 Aug 31;69(Pt 9):o1476. doi: 10.1107/S1600536813023544 (PMC3884475; doi:10.1107/S1600536813023544)
Supplement: Supplementary file 2 [file e-69-o1476-Isup2.hkl]

#
# h,k,l, Fc-squared, Fo-squared, sigma(Fo-squared) and status flag
#
data_I
_shelx_title ' gul02 in P-1'
_shelx_refln_list_code          4
_shelx_F_calc_maximum      123.62
_exptl_crystal_F_000       380.00
_reflns_d_resolution_high  0.5979
 
loop_
 _symmetry_equiv_pos_as_xyz
 'x, y, z'
 '-x, -y, -z'
 
_cell_length_a     7.7994
_cell_length_b    10.2797
_cell_length_c    10.8056
_cell_angle_alpha 116.862
_cell_angle_beta  103.956
_cell_angle_gamma  96.780
 
_shelx_F_squared_multiplier     1.000
 
loop_
 _refln_index_h
 _refln_index_k
 _refln_index_l
 _refln_F_squared_calc
 _refln_F_squared_meas
 _refln_F_squared_sigma
 _refln_observed_status
   1   0   0     3092.42     2623.37     28.48 o
   2   0   0     1084.00      815.67      8.17 o
   3   0   0    10593.22     9963.52    138.69 o
   4   0   0     3651.16     3870.30     53.88 o
   5   0   0      835.19      764.66      8.25 o
   6   0   0     2575.20     2611.54     29.53 o
   7   0   0      410.59      436.77      5.63 o
   8   0   0      101.30      107.70      2.17 o
   9   0   0      564.74      594.51      9.89 o
  10   0   0       16.26       27.21      1.34 o
  11   0   0       13.86       20.14      1.30 o
  12   0   0        4.50       11.31      1.03 o
 -12   1   0      178.88      187.06      3.78 o
 -11   1   0      216.04      225.96      4.33 o
 -10   1   0       41.04       46.48      1.62 o
  -9   1   0      649.26      649.68     10.69 o
  -8   1   0      656.22      637.77      9.02 o
  -7   1   0      875.57      841.38     11.12 o
  -6   1   0      296.19      251.00      3.05 o
  -5   1   0     3294.32     3427.89     35.72 o
  -4   1   0     1237.40     1139.65     10.93 o
  -3   1   0     3467.58     3763.57     48.82 o
  -2   1   0     8447.94     8345.79     86.51 o
  -1   1   0      826.23      820.90      8.26 o
   0   1   0     4304.87     4377.85     64.98 o
   1   1   0      656.83      628.75      7.38 o
   2   1   0      147.84      255.99      4.58 o
   3   1   0       73.98      115.39      1.58 o
   4   1   0     1055.43     1167.15     11.55 o
   5   1   0       61.70       78.34      1.10 o
   6   1   0       26.52       40.71      1.30 o
   7   1   0        1.28        4.06      0.51 o
   8   1   0      112.86      107.65      2.34 o
   9   1   0       98.83       86.11      2.14 o
  10   1   0        5.87        5.29      0.84 o
  11   1   0       74.56       63.29      2.15 o
 -12   2   0      157.13      137.09      2.99 o
 -11   2   0       31.55       31.23      1.40 o
 -10   2   0       87.59       76.95      2.01 o
  -9   2   0      101.71       92.48      1.85 o
  -8   2   0        4.11        7.50      1.11 o
  -7   2   0      242.74      223.70      3.48 o
  -6   2   0        8.96       16.95      0.72 o
  -5   2   0      207.68      248.31      3.67 o
  -4   2   0      284.92      317.93      3.75 o
  -3   2   0      267.68      237.91      2.68 o
  -2   2   0     1562.72     1695.42     16.79 o
  -1   2   0      984.62      966.06     10.17 o
   0   2   0    15282.76    17660.63    272.96 o
   1   2   0     3699.15     3402.12     51.52 o
   2   2   0     1018.94      926.15     11.53 o
   3   2   0     4382.57     4540.01     70.69 o
   4   2   0     2941.45     3040.25     33.06 o
   5   2   0     1495.11     1522.07     16.55 o
   6   2   0     1529.73     1474.56     18.45 o
   7   2   0      748.16      740.36     10.38 o
   8   2   0      870.08      891.28     14.41 o
   9   2   0      752.74      750.15     12.31 o
  10   2   0       69.53       73.97      3.01 o
  11   2   0       88.34       91.77      2.95 o
 -12   3   0       62.82       46.48      1.92 o
 -11   3   0       60.11       73.94      1.97 o
 -10   3   0       89.73      103.22      2.34 o
  -9   3   0      140.91      153.87      2.78 o
  -8   3   0      387.34      399.29      5.55 o
  -7   3   0     1067.25     1093.33     12.44 o
  -6   3   0       51.46       36.93      1.09 o
  -5   3   0     1155.86     1075.65     11.87 o
  -4   3   0     8230.53     7859.66    117.95 o
  -3   3   0     3815.57     3799.52     67.42 o
  -2   3   0     2462.00     2282.79     37.57 o
  -1   3   0     4082.02     3470.63     48.82 o
   0   3   0     7250.88     6694.30     76.49 o
   1   3   0     5708.54     5094.40     58.99 o
   2   3   0     4607.42     4610.34     87.32 o
   3   3   0     2083.37     2031.13     20.35 o
   4   3   0     2414.05     2376.66     25.41 o
   5   3   0      940.71      888.00     10.26 o
   6   3   0     1467.63     1450.62     18.17 o
   7   3   0      446.77      463.04      6.72 o
   8   3   0      295.29      317.07      5.59 o
   9   3   0       14.86       23.91      1.28 o
  10   3   0       92.65      114.04      2.67 o
  11   3   0        4.23        8.31      0.94 o
 -12   4   0       43.08       50.19      2.23 o
 -11   4   0      259.59      266.97      5.52 o
 -10   4   0      313.76      315.30      5.63 o
  -9   4   0      754.48      758.73     10.46 o
  -8   4   0      384.84      381.06      5.81 o
  -7   4   0     1379.74     1342.90     13.29 o
  -6   4   0     1228.37     1244.88     11.57 o
  -5   4   0     2131.77     2192.38     22.80 o
  -4   4   0     1301.27     1342.86     13.57 o
  -3   4   0     3353.16     3601.00     55.48 o
  -2   4   0     2456.15     2653.29     28.74 o
  -1   4   0      119.28       95.12      1.70 o
   0   4   0      233.73      201.40      3.16 o
   1   4   0     4490.08     4641.97    108.14 o
   2   4   0       13.10       43.24      0.76 o
   3   4   0      350.60      411.03      4.45 o
   4   4   0       17.64       21.23      0.91 o
   5   4   0       60.09       62.69      1.10 o
   6   4   0       77.90       70.77      1.42 o
   7   4   0       25.58       24.91      1.12 o
   8   4   0       86.03       77.16      1.98 o
   9   4   0      606.47      568.29     10.70 o
  10   4   0        8.34       10.44      1.23 o
 -12   5   0      119.41      107.86      3.28 o
 -11   5   0      121.91      119.75      3.42 o
 -10   5   0        9.78        9.06      1.00 o
  -9   5   0        9.75       12.77      0.77 o
  -8   5   0        7.01       12.30      0.73 o
  -7   5   0        8.84       11.64      0.66 o
  -6   5   0       45.97       52.95      1.07 o
  -5   5   0        8.99       16.00      0.81 o
  -4   5   0      226.03      254.34      2.55 o
  -3   5   0      223.28      228.52      2.44 o
  -2   5   0       99.33       97.48      1.59 o
  -1   5   0      140.52       97.94      2.05 o
   0   5   0     3875.10     4240.50     98.48 o
   1   5   0      886.37      844.30      8.87 o
   2   5   0     2265.49     2430.26     25.04 o
   3   5   0     1306.48     1302.62     14.82 o
   4   5   0     1359.05     1279.01     15.65 o
   5   5   0      446.44      424.49      5.36 o
   6   5   0     1275.38     1241.34     17.22 o
   7   5   0      435.61      425.66      6.61 o
   8   5   0      250.93      263.35      4.93 o
   9   5   0      388.33      383.98      8.76 o
  10   5   0      117.01      137.64      5.03 o
 -12   6   0        6.38        9.36      1.23 o
 -11   6   0       38.01       41.72      1.58 o
 -10   6   0      153.59      156.04      3.18 o
  -9   6   0      272.53      275.95      4.68 o
  -8   6   0      271.49      273.30      6.19 o
  -7   6   0     1282.87     1256.36     14.74 o
  -6   6   0      526.67      510.03      5.18 o
  -5   6   0     1156.79     1136.22     11.11 o
  -4   6   0     1216.20     1216.09     11.65 o
  -3   6   0     3926.61     4023.31     49.71 o
  -2   6   0     4253.72     4503.19     50.89 o
  -1   6   0     2983.44     3132.46     42.54 o
   0   6   0     1987.72     1888.95     24.45 o
   1   6   0     3429.41     3683.04     39.61 o
   2   6   0     2610.75     2670.98     27.90 o
   3   6   0      193.75      169.08      2.26 o
   4   6   0      885.34      831.43     12.20 o
   5   6   0      367.26      352.87      5.40 o
   6   6   0      539.09      545.43     10.27 o
   7   6   0       38.22       41.64      1.96 o
   8   6   0      104.16      116.06      3.04 o
   9   6   0       28.38       39.09      2.62 o
 -12   7   0      186.97      191.55      4.82 o
 -11   7   0       19.12       22.55      1.24 o
 -10   7   0      182.16      181.33      3.24 o
  -9   7   0      340.38      344.69      9.88 o
  -8   7   0       27.74       29.05      0.94 o
  -7   7   0      627.39      616.62      7.49 o
  -6   7   0     1255.97     1218.71     13.01 o
  -5   7   0       51.56       50.06      1.11 o
  -4   7   0      416.71      390.11      4.09 o
  -3   7   0     6186.04     6656.81    144.05 o
  -2   7   0      175.79      170.93      2.12 o
  -1   7   0      189.17      194.96      3.05 o
   0   7   0      233.82      213.87      2.67 o
   1   7   0      105.26       96.02      1.46 o
   2   7   0        9.99       12.75      0.58 o
   3   7   0      131.38      116.98      1.99 o
   4   7   0        6.74       14.39      0.87 o
   5   7   0       41.21       45.95      1.70 o
   6   7   0        2.36        4.62      0.94 o
   7   7   0       52.35       48.34      2.23 o
   8   7   0       29.28       25.86      1.87 o
   9   7   0       42.41       37.14      3.46 o
 -12   8   0       54.82       56.66      2.05 o
 -11   8   0        2.43        3.10      0.78 o
 -10   8   0        7.67        8.17      0.80 o
  -9   8   0        0.18        2.48      0.63 o
  -8   8   0       30.41       38.09      1.11 o
  -7   8   0      197.81      172.99      2.47 o
  -6   8   0       83.69       90.70      1.45 o
  -5   8   0        4.09       10.96      0.52 o
  -4   8   0      262.99      253.87      3.08 o
  -3   8   0       91.09       97.15      1.85 o
  -2   8   0     1040.53     1066.32     12.73 o
  -1   8   0     1140.96     1172.57     14.86 o
   0   8   0      615.81      615.09      8.92 o
   1   8   0      338.50      355.08      5.31 o
   2   8   0     1131.58     1104.79     16.74 o
   3   8   0      267.57      267.68      5.83 o
   4   8   0      466.96      461.79      9.68 o
   5   8   0      416.88      399.57      9.65 o
   6   8   0      413.94      390.59      8.08 o
   7   8   0      169.85      164.03      4.45 o
   8   8   0      121.76      124.61      4.57 o
 -11   9   0       20.18       22.25      2.54 o
 -10   9   0       10.10       11.01      0.98 o
  -9   9   0      146.55      132.09      3.07 o
  -8   9   0        1.30        3.10      0.67 o
  -7   9   0      401.60      379.42      5.29 o
  -6   9   0      526.66      490.40      5.87 o
  -5   9   0      440.57      418.34      5.40 o
  -4   9   0      330.04      313.31      4.17 o
  -3   9   0     2960.70     3023.74     39.89 o
  -2   9   0     1520.80     1548.15     24.24 o
  -1   9   0      391.73      377.71      5.60 o
   0   9   0      724.69      708.69     10.29 o
   1   9   0     1085.62     1085.89     16.50 o
   2   9   0      667.96      637.17     10.56 o
   3   9   0      574.76      551.85     11.40 o
   4   9   0      377.70      356.21      7.67 o
   5   9   0      267.67      252.43      6.48 o
   6   9   0      159.89      156.79      5.22 o
   7   9   0       64.39       66.62      2.64 o
 -11  10   0       52.20       56.96      2.38 o
 -10  10   0      179.56      175.83      3.81 o
  -9  10   0        3.27        5.85      0.96 o
  -8  10   0       65.51       71.48      2.85 o
  -7  10   0      567.03      574.99     10.13 o
  -6  10   0      231.42      237.50      3.42 o
  -5  10   0      232.46      229.44      3.34 o
  -4  10   0      121.89      130.55      1.98 o
  -3  10   0      102.50      106.04      2.04 o
  -2  10   0      116.49      123.83      2.28 o
  -1  10   0      153.88      153.81      2.39 o
   0  10   0        0.28        5.92      0.51 o
   1  10   0       12.88       13.97      0.79 o
   2  10   0        1.55        4.17      0.75 o
   3  10   0       15.11       16.94      1.60 o
   4  10   0       14.45       19.40      1.54 o
   5  10   0        0.79        4.94      1.12 o
   6  10   0      129.18      128.20      4.57 o
   7  10   0       16.50       16.51      1.90 o
 -10  11   0       15.07       17.60      1.28 o
  -9  11   0       19.82       23.49      1.36 o
  -8  11   0       34.08       43.68      1.60 o
  -7  11   0        9.21        8.20      1.11 o
  -6  11   0        0.05        4.26      1.04 o
  -5  11   0       24.04       22.31      1.07 o
  -4  11   0       67.59       66.49      1.64 o
  -3  11   0      113.83      113.16      2.63 o
  -2  11   0       15.17       15.91      0.96 o
  -1  11   0      320.72      348.03      6.70 o
   0  11   0      256.83      278.87      5.49 o
   1  11   0      289.89      301.19      5.68 o
   2  11   0      272.92      294.00      5.64 o
   3  11   0      191.27      195.90      4.97 o
   4  11   0      189.11      191.16      5.18 o
   5  11   0      173.32      170.19      4.86 o
   6  11   0      378.14      375.13     10.69 o
 -10  12   0       79.76       73.19      2.95 o
  -9  12   0       26.55       22.55      1.60 o
  -8  12   0        0.65        1.52      1.09 o
  -7  12   0      273.36      262.04      5.82 o
  -6  12   0      332.81      304.81      5.96 o
  -5  12   0       15.52       13.70      1.00 o
  -4  12   0      172.90      174.02      4.29 o
  -3  12   0      470.93      472.30      8.97 o
  -2  12   0       75.86       77.72      2.02 o
  -1  12   0      827.89      834.78     15.38 o
   0  12   0      188.02      186.50      4.02 o
   1  12   0       64.79       64.19      2.15 o
   2  12   0       89.51       86.17      3.61 o
   3  12   0      287.69      270.46      7.42 o
   4  12   0       34.21       33.53      3.76 o
  -9  13   0       72.98       74.89      3.81 o
  -8  13   0       76.03       71.77      2.53 o
  -7  13   0        8.33        6.35      1.14 o
  -6  13   0      289.37      289.72      6.25 o
  -5  13   0      175.10      170.73      5.18 o
  -4  13   0       29.63       33.60      1.38 o
  -3  13   0       46.08       48.80      1.59 o
  -2  13   0      104.92       97.96      2.44 o
  -1  13   0       29.52       35.97      1.76 o
   0  13   0        3.99        7.38      1.00 o
   1  13   0        0.04        0.86      0.88 o
   2  13   0        5.25        7.54      1.22 o
   3  13   0       26.51       21.09      2.49 o
  -7  14   0       10.51        6.74      1.35 o
  -6  14   0       61.59       65.49      2.85 o
  -5  14   0       16.95       16.07      1.83 o
  -4  14   0       24.83       26.90      1.54 o
  -3  14   0      114.83      113.09      3.05 o
  -2  14   0       14.61       18.89      1.26 o
  -1  14   0      119.71      127.72      3.39 o
   0  14   0       27.43       32.12      1.68 o
   1  14   0       30.15       35.29      1.80 o
  -5  15   0      355.97      340.00     18.84 o
  -4  15   0       93.71      100.61      3.86 o
  -3  15   0       33.95       38.94      1.96 o
  -2  15   0       46.60       48.09      2.11 o
  -1  15   0      121.10      128.87      5.24 o
   0 -15   1       43.88       51.38      2.30 o
   1 -15   1       95.77      105.77      3.04 o
   2 -15   1       10.66       14.41      1.20 o
   3 -15   1       54.06       61.12      2.23 o
   4 -15   1       31.57       29.72      1.70 o
   5 -15   1       25.82       25.62      1.65 o
   6 -15   1       80.76       68.91      2.74 o
  -2 -14   1        1.38        2.17      1.61 o
  -1 -14   1        0.15        4.37      1.25 o
   0 -14   1      328.99      312.18      6.93 o
   1 -14   1        5.38        5.56      1.02 o
   2 -14   1       40.02       41.72      1.78 o
   3 -14   1      172.05      172.57      4.21 o
   4 -14   1      247.59      244.61      6.37 o
   5 -14   1        4.56        5.62      1.02 o
   6 -14   1       56.13       49.87      2.03 o
   7 -14   1       54.96       60.39      2.34 o
   8 -14   1       45.16       46.38      2.45 o
  -4 -13   1       42.10       38.26      2.88 o
  -3 -13   1       36.03       31.84      2.21 o
  -2 -13   1      216.54      211.30      6.15 o
  -1 -13   1      352.87      356.81      7.76 o
   0 -13   1      204.30      209.80      4.88 o
   1 -13   1      416.11      419.31      8.89 o
   2 -13   1      266.13      263.28      5.86 o
   3 -13   1       19.53       18.60      1.22 o
   4 -13   1      473.13      455.71      9.60 o
   5 -13   1      203.47      196.16      6.93 o
   6 -13   1       82.70       74.12      2.18 o
   7 -13   1       33.71       29.71      1.74 o
   8 -13   1       55.60       46.87      2.12 o
   9 -13   1       20.31       17.75      1.53 o
  -5 -12   1      100.62      107.51      3.60 o
  -4 -12   1       72.72       79.35      2.88 o
  -3 -12   1      108.92      112.64      3.66 o
  -2 -12   1      106.74      111.74      2.61 o
  -1 -12   1      279.69      302.02      5.37 o
   0 -12   1       13.97       12.12      1.05 o
   1 -12   1       66.73       69.62      1.89 o
   2 -12   1      101.89      109.27      2.55 o
   3 -12   1        0.92        3.00      0.70 o
   4 -12   1        9.10        8.13      0.81 o
   5 -12   1        5.23        7.12      0.89 o
   6 -12   1       79.04       84.14      2.34 o
   7 -12   1        3.41        6.63      1.07 o
   8 -12   1        6.13        8.18      0.95 o
   9 -12   1       16.08       18.71      1.26 o
  10 -12   1        0.42        2.59      0.94 o
  -6 -11   1        3.65        5.04      1.44 o
  -5 -11   1        3.69        3.97      1.18 o
  -4 -11   1       11.71       10.17      1.21 o
  -3 -11   1       12.35       10.10      0.99 o
  -2 -11   1       19.49       21.63      1.26 o
  -1 -11   1       25.84       29.24      1.75 o
   0 -11   1      325.41      312.34      5.10 o
   1 -11   1      209.33      201.25      3.62 o
   2 -11   1      168.83      165.67      2.86 o
   3 -11   1      320.43      309.25      5.51 o
   4 -11   1      565.08      561.09      7.97 o
   5 -11   1      531.54      533.09      7.63 o
   6 -11   1      501.41      505.69      8.35 o
   7 -11   1       36.71       39.53      2.18 o
   8 -11   1      176.84      170.03      3.64 o
   9 -11   1      140.86      146.61      3.33 o
  10 -11   1      155.55      155.88      3.53 o
  -7 -10   1      196.13      199.51      5.27 o
  -6 -10   1       85.37       82.24      4.73 o
  -5 -10   1      314.56      302.25      8.06 o
  -4 -10   1      223.24      215.87      6.02 o
  -3 -10   1      510.33      492.28     10.29 o
  -2 -10   1      588.72      579.29     10.44 o
  -1 -10   1      216.56      211.81      3.80 o
   0 -10   1      461.88      466.23      6.89 o
   1 -10   1     2849.43     2843.06     42.75 o
   2 -10   1      557.76      549.04      8.07 o
   3 -10   1      213.31      208.00      3.06 o
   4 -10   1      727.04      717.48      9.55 o
   5 -10   1      482.22      456.05      6.57 o
   6 -10   1       12.66        8.87      0.92 o
   7 -10   1      155.20      142.11      3.28 o
   8 -10   1      163.49      154.25      3.35 o
   9 -10   1        0.69        2.42      0.90 o
  10 -10   1      101.81      100.04      2.65 o
  11 -10   1       11.86       10.41      1.21 o
  -8  -9   1      115.01      112.64      4.39 o
  -7  -9   1      340.51      326.38      7.74 o
  -6  -9   1      248.30      242.31      5.91 o
  -5  -9   1       99.78       98.98      3.19 o
  -4  -9   1      598.16      580.72     12.04 o
  -3  -9   1      284.90      294.71      5.58 o
  -2  -9   1      157.24      167.66      3.37 o
  -1  -9   1     1157.81     1159.93     17.61 o
   0  -9   1      413.42      454.09      6.72 o
   1  -9   1       95.55      110.28      1.87 o
   2  -9   1       79.11       84.79      1.53 o
   3  -9   1        0.05        6.31      0.52 o
   4  -9   1      399.08      420.49      5.78 o
   5  -9   1      124.94      117.42      1.75 o
   6  -9   1      139.13      157.36      2.62 o
   7  -9   1       48.39       53.09      1.21 o
   8  -9   1        5.57        8.06      0.64 o
   9  -9   1       75.48       84.42      2.00 o
  10  -9   1      143.78      150.41      3.16 o
  11  -9   1        7.72        7.95      0.90 o
  -9  -8   1       15.41       13.37      1.79 o
  -8  -8   1        4.11        7.28      1.54 o
  -7  -8   1       17.57       19.07      1.98 o
  -6  -8   1       70.41       67.40      2.60 o
  -5  -8   1      125.91      116.54      2.93 o
  -4  -8   1       17.23       19.01      1.07 o
  -3  -8   1       45.95       44.09      1.47 o
  -2  -8   1      198.07      176.51      2.79 o
  -1  -8   1      156.21      142.57      1.98 o
   0  -8   1       13.28       24.58      0.83 o
   1  -8   1     4699.35     5016.04     55.82 o
   2  -8   1     1671.58     1678.38     18.84 o
   3  -8   1       12.32       26.00      1.09 o
   4  -8   1     1803.73     1826.52     21.87 o
   5  -8   1      711.81      685.57      8.21 o
   6  -8   1      264.11      263.18      3.89 o
   7  -8   1      535.12      534.28      6.66 o
   8  -8   1      479.48      480.46      6.18 o
   9  -8   1       37.52       36.55      1.48 o
  10  -8   1      490.24      492.49      7.70 o
  11  -8   1       91.30       97.15      2.73 o
  12  -8   1       23.09       28.60      1.57 o
  -9  -7   1       45.37       56.02      3.09 o
  -8  -7   1      141.00      150.56      5.15 o
  -7  -7   1      363.19      368.82      7.21 o
  -6  -7   1      624.28      607.32     10.44 o
  -5  -7   1      198.77      186.28      3.62 o
  -4  -7   1      831.02      798.84     11.13 o
  -3  -7   1     3534.47     3648.66     42.34 o
  -2  -7   1     1238.65     1172.72     12.33 o
  -1  -7   1     2965.61     3066.11     30.65 o
   0  -7   1     2722.16     2733.75     26.21 o
   1  -7   1     3988.69     4166.30     45.71 o
   2  -7   1     1727.11     1762.80     18.70 o
   3  -7   1     1077.28     1055.01     10.28 o
   4  -7   1      738.13      684.04      6.81 o
   5  -7   1     1223.12     1206.55     11.88 o
   6  -7   1      382.82      354.52      4.54 o
   7  -7   1      289.78      285.53      4.90 o
   8  -7   1      363.05      341.03      4.43 o
   9  -7   1        1.24        4.89      0.65 o
  10  -7   1        1.86        5.39      0.77 o
  11  -7   1       15.46       21.31      1.55 o
  12  -7   1        2.81        2.10      1.03 o
 -10  -6   1       89.49       93.59      3.99 o
  -9  -6   1       26.56       26.57      2.53 o
  -8  -6   1      615.26      619.55     13.30 o
  -7  -6   1       39.73       37.42      1.59 o
  -6  -6   1      472.04      443.36      6.48 o
  -5  -6   1      747.54      730.11     10.27 o
  -4  -6   1      719.40      750.84      9.35 o
  -3  -6   1      591.85      585.20      6.67 o
  -2  -6   1     1592.83     1625.95     16.79 o
  -1  -6   1      682.40      700.06      7.09 o
   0  -6   1       42.27       44.95      0.70 o
   1  -6   1      289.82      328.32      3.25 o
   2  -6   1       63.62       84.82      0.97 o
   3  -6   1      223.25      263.40      2.60 o
   4  -6   1       62.65       87.01      1.49 o
   5  -6   1        0.19        4.97      0.42 o
   6  -6   1       56.90       66.47      1.82 o
   7  -6   1       46.69       57.30      1.32 o
   8  -6   1       23.61       27.81      0.94 o
   9  -6   1      101.42      100.96      1.99 o
  10  -6   1      484.13      471.83      7.36 o
  11  -6   1        3.76        5.99      1.11 o
  12  -6   1        5.10        5.49      1.13 o
 -10  -5   1      177.74      155.18      4.46 o
  -9  -5   1       18.61       22.07      1.27 o
  -8  -5   1       38.81       32.20      1.37 o
  -7  -5   1        3.17        8.66      1.33 o
  -6  -5   1       60.52       60.19      1.31 o
  -5  -5   1        0.24        5.86      0.66 o
  -4  -5   1       61.57       86.05      1.46 o
  -3  -5   1     3533.68     3767.55     39.27 o
  -2  -5   1     1034.02     1006.65     10.14 o
  -1  -5   1      359.75      302.76      3.22 o
   0  -5   1     2619.47     2738.68     30.47 o
   1  -5   1     3777.94     3742.76     75.77 o
   2  -5   1     2544.41     2707.09     26.51 o
   3  -5   1     3670.17     4001.48     46.87 o
   4  -5   1     2107.36     2061.18     21.11 o
   5  -5   1     1869.76     1938.19     21.45 o
   6  -5   1     1161.58     1112.91     12.83 o
   7  -5   1     1031.15     1035.42     12.10 o
   8  -5   1      860.52      842.78     10.80 o
   9  -5   1      343.80      347.70      4.52 o
  10  -5   1      113.32      122.12      3.02 o
  11  -5   1       57.11       67.99      2.47 o
  12  -5   1       85.41       90.51      2.96 o
 -11  -4   1        0.74        5.32      1.20 o
 -10  -4   1      100.02      119.26      3.80 o
  -9  -4   1       85.68       97.10      2.35 o
  -8  -4   1      382.95      395.83      6.84 o
  -7  -4   1      456.06      444.20      6.48 o
  -6  -4   1      754.40      736.58      9.42 o
  -5  -4   1     1275.22     1205.45     14.01 o
  -4  -4   1     1432.99     1330.28     15.05 o
  -3  -4   1     3936.47     4145.56     43.03 o
  -2  -4   1     4479.82     4580.78     65.97 o
  -1  -4   1     4824.16     4376.76     51.04 o
   0  -4   1     2736.38     2673.16     32.47 o
   1  -4   1     5401.44     4778.26     53.50 o
   2  -4   1     9495.25     8892.93    101.61 o
   3  -4   1     5598.08     5238.20     66.10 o
   4  -4   1      240.36      147.80      2.31 o
   5  -4   1     1781.41     1811.23     20.61 o
   6  -4   1      858.09      827.46     10.11 o
   7  -4   1      759.18      761.30      9.44 o
   8  -4   1      224.44      225.75      3.11 o
   9  -4   1      184.97      200.33      3.91 o
  10  -4   1       24.15       18.86      1.06 o
  11  -4   1       41.60       47.89      1.56 o
  12  -4   1       69.02       76.71      2.41 o
 -11  -3   1      123.28      129.52      3.86 o
 -10  -3   1      581.82      578.79     10.30 o
  -9  -3   1      312.58      295.52      7.68 o
  -8  -3   1      481.61      479.14      8.09 o
  -7  -3   1      331.28      305.24      4.61 o
  -6  -3   1     1188.22     1131.65     14.28 o
  -5  -3   1     1470.20     1447.74     15.91 o
  -4  -3   1      549.31      499.45      6.43 o
  -3  -3   1      273.67      245.42      2.93 o
  -2  -3   1     4325.69     4550.06    105.63 o
  -1  -3   1      816.70      782.65      8.48 o
   0  -3   1      286.46      337.68      3.96 o
   1  -3   1       27.58       67.01      1.41 o
   2  -3   1      102.53      119.20      1.49 o
   3  -3   1     1025.93     1229.47     15.06 o
   4  -3   1      219.46      271.07      3.88 o
   5  -3   1       12.85       15.35      0.71 o
   6  -3   1      571.16      578.72      6.91 o
   7  -3   1      153.98      149.06      2.34 o
   8  -3   1      203.96      188.05      3.04 o
   9  -3   1       56.02       55.30      1.70 o
  10  -3   1      368.27      351.40      6.15 o
  11  -3   1       37.64       36.38      1.48 o
  12  -3   1      111.68      109.09      2.56 o
 -11  -2   1       28.50       18.98      1.61 o
 -10  -2   1       34.47       27.77      1.41 o
  -9  -2   1        8.18        5.43      0.83 o
  -8  -2   1        1.28        3.06      0.69 o
  -7  -2   1        3.75       10.06      0.86 o
  -6  -2   1      265.77      290.29      3.75 o
  -5  -2   1        4.20        9.60      0.62 o
  -4  -2   1      152.81      245.02      2.90 o
  -3  -2   1      565.69      462.76      5.27 o
  -2  -2   1     1150.42     1088.91     12.40 o
  -1  -2   1     5140.18     4781.82     68.31 o
   0  -2   1     3390.73     3069.71     34.88 o
   1  -2   1     9735.22    10094.63    107.97 o
   2  -2   1     2100.77     2083.87     21.02 o
   3  -2   1     7792.50     7261.17     80.50 o
   4  -2   1     2057.14     1916.43     19.11 o
   5  -2   1     1976.26     1866.18     21.23 o
   6  -2   1     1488.68     1482.46     16.87 o
   7  -2   1     2296.84     2326.43     31.51 o
   8  -2   1      825.28      825.50     11.55 o
   9  -2   1      242.94      246.30      6.17 o
  10  -2   1      784.97      811.67     13.29 o
  11  -2   1      216.99      231.72      4.40 o
  12  -2   1       24.75       33.40      1.50 o
 -12  -1   1       28.89       40.64      1.61 o
 -11  -1   1      201.35      227.47      4.38 o
 -10  -1   1      199.27      220.88      4.22 o
  -9  -1   1      162.95      181.10      3.51 o
  -8  -1   1     1250.04     1277.35     20.37 o
  -7  -1   1      251.93      227.59      3.15 o
  -6  -1   1     1994.69     2018.18     22.71 o
  -5  -1   1     4265.95     4389.59     45.93 o
  -4  -1   1     1059.98      848.50      9.41 o
  -3  -1   1      773.35      562.44      6.02 o
  -1  -1   1    11830.12    13304.51    206.72 o
   0  -1   1       21.27       30.22      2.35 o
   1  -1   1     8560.02     8809.24     89.62 o
   2  -1   1     2666.64     2568.52     35.78 o
   3  -1   1     2189.33     2109.71     20.88 o
   4  -1   1     1950.94     1875.24     19.01 o
   5  -1   1     1842.56     1876.27     20.04 o
   6  -1   1       63.52       56.34      1.15 o
   7  -1   1      544.31      560.68      7.95 o
   8  -1   1      188.89      214.51      3.96 o
   9  -1   1       60.91       74.44      1.92 o
  10  -1   1        1.66        6.97      0.85 o
  11  -1   1       23.35       13.24      1.03 o
  12  -1   1       43.96       25.66      1.38 o
 -12   0   1        5.14        7.50      0.96 o
 -11   0   1      157.64      157.46      3.53 o
 -10   0   1      249.75      241.25      4.49 o
  -9   0   1      394.86      389.17      6.69 o
  -8   0   1      376.95      359.04      5.31 o
  -7   0   1      608.10      597.34      8.03 o
  -6   0   1     1500.75     1488.01     16.87 o
  -5   0   1     1770.44     1887.15     20.89 o
  -4   0   1     5045.49     5403.86    128.79 o
  -3   0   1      725.41      699.67      7.84 o
  -2   0   1     9035.44     9399.80    105.89 o
  -1   0   1        1.58       30.91      0.97 o
   1   0   1      129.55      144.94      2.35 o
   2   0   1      443.89      500.73      5.34 o
   3   0   1       49.39       69.23      1.13 o
   4   0   1        7.74       26.28      1.12 o
   5   0   1      106.09       84.23      1.28 o
   6   0   1      394.90      397.58      5.41 o
   7   0   1      371.81      356.22      4.99 o
   8   0   1      439.22      417.77      7.08 o
   9   0   1      153.89      144.92      3.02 o
  10   0   1      219.34      204.29      4.87 o
  11   0   1      368.55      341.32      6.14 o
 -12   1   1        3.43        6.21      0.89 o
 -11   1   1       64.73       52.70      1.71 o
 -10   1   1       65.75       76.56      1.98 o
  -9   1   1       10.37        9.68      0.69 o
  -8   1   1        5.42       10.39      0.65 o
  -7   1   1       14.99       24.52      1.03 o
  -6   1   1      392.69      417.69      5.35 o
  -5   1   1      504.66      508.79      5.35 o
  -4   1   1      203.91      154.03      1.68 o
  -3   1   1     2444.30     2612.42     28.13 o
  -2   1   1     6481.32     6090.25     59.95 o
  -1   1   1     7940.38     8221.94    130.30 o
   0   1   1     1453.70     1382.75     38.04 o
   1   1   1     4584.29     3995.12     48.91 o
   2   1   1     2317.07     2276.59     22.97 o
   3   1   1     4812.43     5199.80     68.88 o
   4   1   1     2600.31     2515.81     27.43 o
   5   1   1     1366.81     1310.72     14.44 o
   6   1   1     1629.77     1633.69     21.15 o
   7   1   1     1615.44     1635.57     25.95 o
   8   1   1      318.95      311.10      5.45 o
   9   1   1      314.59      325.62      5.79 o
  10   1   1       68.91       78.24      2.43 o
  11   1   1       76.11       88.73      2.76 o
 -12   2   1       74.48       89.08      3.13 o
 -11   2   1        8.81       14.79      0.98 o
 -10   2   1      162.53      177.35      3.46 o
  -9   2   1      502.10      519.35      7.89 o
  -8   2   1      294.08      296.78      4.09 o
  -7   2   1       46.00       39.79      1.37 o
  -6   2   1     4945.57     5405.32     62.78 o
  -5   2   1     4712.84     4990.16     51.72 o
  -4   2   1     2099.86     2025.68     19.20 o
  -3   2   1     4144.96     3824.00     81.91 o
  -2   2   1    10149.65     9706.87    100.75 o
  -1   2   1     6325.33     5844.21    528.13 o
   0   2   1    12526.37    13008.74    319.49 o
   1   2   1     6435.22     5686.89     83.60 o
   2   2   1     3292.82     3323.90     36.83 o
   3   2   1     1822.34     1740.76     17.57 o
   4   2   1     3243.53     3405.11     34.44 o
   5   2   1     1230.89     1238.35     14.15 o
   6   2   1      432.30      433.83      5.70 o
   7   2   1       64.65       75.86      1.68 o
   8   2   1        3.56        9.61      1.13 o
   9   2   1       80.48       96.62      2.30 o
  10   2   1        7.97        4.54      0.86 o
  11   2   1        2.63        6.51      0.91 o
 -12   3   1       54.59       57.62      2.41 o
 -11   3   1      208.70      216.56      5.29 o
 -10   3   1      110.64      119.34      2.33 o
  -9   3   1      188.78      176.95      3.04 o
  -8   3   1      598.52      602.71      7.14 o
  -7   3   1      711.97      704.03      7.09 o
  -6   3   1      285.50      287.58      2.93 o
  -5   3   1      924.63      907.65      8.91 o
  -4   3   1     1986.04     2104.58     20.43 o
  -3   3   1        1.99       21.69      1.23 o
  -2   3   1      220.73      219.38      4.15 o
  -1   3   1     2753.28     3241.25    145.66 o
   0   3   1       96.68       96.40      1.60 o
   1   3   1      792.63      967.78     12.27 o
   2   3   1      130.12      137.97      1.58 o
   3   3   1      349.84      374.65      4.07 o
   4   3   1       71.96       70.98      1.26 o
   5   3   1      104.59       91.82      1.41 o
   6   3   1       70.98       75.06      1.96 o
   7   3   1      835.35      825.40     12.21 o
   8   3   1       96.70       86.30      2.44 o
   9   3   1       11.78       12.47      0.96 o
  10   3   1       71.73       64.76      2.74 o
 -12   4   1       21.40       16.38      1.40 o
 -11   4   1        2.17        1.81      1.01 o
 -10   4   1        0.69        2.92      1.09 o
  -9   4   1       14.31       14.73      0.89 o
  -8   4   1        5.49        7.37      0.80 o
  -7   4   1       44.42       48.79      1.50 o
  -6   4   1      277.08      275.91      4.49 o
  -5   4   1      575.10      599.28      5.84 o
  -4   4   1      149.27      116.17      1.74 o
  -3   4   1      320.37      253.43      3.28 o
  -2   4   1     5463.34     4934.34     91.80 o
  -1   4   1     1367.04     1220.70     18.13 o
   0   4   1     5597.67     5662.83    154.66 o
   1   4   1     5269.35     5159.98    139.98 o
   2   4   1     1263.55     1128.24     13.35 o
   3   4   1     2584.54     2511.33     28.43 o
   4   4   1     2441.60     2482.86     29.03 o
   5   4   1     1560.54     1533.43     19.26 o
   6   4   1      709.20      702.56      9.94 o
   7   4   1      983.36     1003.42     14.75 o
   8   4   1      150.42      166.09      3.42 o
   9   4   1      485.73      516.29     13.86 o
  10   4   1       49.70       61.53      3.17 o
 -12   5   1       38.91       44.54      2.05 o
 -11   5   1       60.65       66.45      2.09 o
 -10   5   1      161.74      172.02      3.76 o
  -9   5   1      344.49      340.93      6.36 o
  -8   5   1      355.31      336.88      4.30 o
  -7   5   1      508.73      511.52      6.33 o
  -6   5   1      336.16      310.41      3.75 o
  -5   5   1     1811.04     1808.50     16.86 o
  -4   5   1     4720.12     5000.63     81.96 o
  -3   5   1     1306.41     1175.00     14.29 o
  -2   5   1     3300.77     3486.29     48.23 o
  -1   5   1     2771.55     2914.77     46.58 o
   0   5   1     3424.65     3621.17     45.15 o
   1   5   1     1165.92     1060.67     12.04 o
   2   5   1     1284.72     1177.61     12.22 o
   3   5   1      385.21      353.89      4.22 o
   4   5   1     1538.97     1545.55     21.12 o
   5   5   1      393.84      383.83      5.81 o
   6   5   1       65.81       72.35      1.92 o
   7   5   1      355.44      367.67      7.15 o
   8   5   1        1.97        9.00      1.34 o
   9   5   1        0.50        3.31      1.19 o
  10   5   1       17.21       20.98      2.69 o
 -12   6   1      122.11      124.75      3.57 o
 -11   6   1      204.92      210.46      4.47 o
 -10   6   1        1.94        2.93      0.78 o
  -9   6   1      458.35      459.81      6.60 o
  -8   6   1      497.14      490.74      6.38 o
  -7   6   1      246.71      237.32      3.14 o
  -6   6   1      108.83      116.48      1.72 o
  -5   6   1     2672.94     2821.24     29.59 o
  -4   6   1     1033.19     1084.36     13.48 o
  -3   6   1       23.05       39.27      0.95 o
  -2   6   1       27.41       36.57      1.03 o
  -1   6   1       51.17       60.25      1.22 o
   0   6   1        0.03       10.61      0.84 o
   1   6   1      152.19      179.83      2.30 o
   2   6   1      121.15      122.96      1.70 o
   3   6   1      436.02      445.99      6.17 o
   4   6   1      194.62      203.91      3.55 o
   5   6   1       73.99       71.37      1.76 o
   6   6   1      160.81      161.82      3.83 o
   7   6   1      237.53      229.82      5.71 o
   8   6   1      215.11      202.53      5.28 o
   9   6   1      352.46      353.56     14.81 o
 -12   7   1        0.67        0.84      0.87 o
 -11   7   1       19.25       17.19      0.97 o
 -10   7   1       19.96       21.74      1.14 o
  -9   7   1       16.70       15.51      1.18 o
  -8   7   1        3.31        7.08      0.61 o
  -7   7   1        6.76        9.56      0.76 o
  -6   7   1       75.39       76.71      2.02 o
  -5   7   1        0.94        8.45      0.57 o
  -4   7   1     1878.07     1915.91     20.30 o
  -3   7   1      659.39      641.47      7.37 o
  -2   7   1      583.13      577.07      7.09 o
  -1   7   1      875.74      859.75     12.71 o
   0   7   1      822.83      834.69     10.60 o
   1   7   1      913.95      921.08     12.56 o
   2   7   1     1208.92     1206.37     18.29 o
   3   7   1      468.72      439.35      8.26 o
   4   7   1      904.73      858.01     17.41 o
   5   7   1     1042.17      967.70     22.02 o
   6   7   1      196.18      186.41      4.35 o
   7   7   1      275.29      283.38      6.85 o
   8   7   1      417.86      421.55      9.74 o
 -12   8   1       28.75       28.33      1.71 o
 -11   8   1       73.55       68.78      2.29 o
 -10   8   1        0.62        0.29      0.68 o
  -9   8   1      328.19      320.19      5.30 o
  -8   8   1      374.09      358.40      6.74 o
  -7   8   1      340.08      318.09      4.46 o
  -6   8   1      654.02      636.59      8.02 o
  -5   8   1     1157.04     1111.30     13.00 o
  -4   8   1     2389.09     2380.53     26.15 o
  -3   8   1      835.99      806.83      9.13 o
  -2   8   1      398.46      393.38      5.40 o
  -1   8   1      986.83      998.61     13.25 o
   0   8   1     1537.20     1478.79     21.15 o
   1   8   1      343.60      341.95      5.12 o
   2   8   1      788.86      762.05     11.68 o
   3   8   1      434.97      392.16      8.22 o
   4   8   1       94.21       88.07      3.01 o
   5   8   1       80.66       77.28      2.75 o
   6   8   1      126.53      123.92      3.88 o
   7   8   1       14.15       13.05      1.36 o
   8   8   1        1.38        4.23      1.43 o
 -11   9   1       39.54       40.80      2.22 o
 -10   9   1       21.37       18.23      1.09 o
  -9   9   1      375.36      370.89      5.76 o
  -8   9   1      233.06      242.58      4.31 o
  -7   9   1       85.23       84.10      1.75 o
  -6   9   1      132.68      135.51      2.04 o
  -5   9   1      211.34      216.17      2.87 o
  -4   9   1        5.69       12.79      0.63 o
  -3   9   1      229.06      244.32      3.30 o
  -2   9   1       89.19       84.26      1.82 o
  -1   9   1        1.83        6.16      0.48 o
   0   9   1        6.06        6.70      0.57 o
   1   9   1       30.73       28.20      0.91 o
   2   9   1       35.04       46.94      1.33 o
   3   9   1        0.29        4.41      1.05 o
   4   9   1      104.21      113.45      3.06 o
   5   9   1      278.96      268.67      6.88 o
   6   9   1        8.93       13.48      1.63 o
   7   9   1       43.11       47.02      2.82 o
 -11  10   1       14.89       14.92      1.18 o
 -10  10   1       12.46       14.80      1.02 o
  -9  10   1       17.10       17.22      1.03 o
  -8  10   1       28.75       25.00      1.10 o
  -7  10   1       22.14       17.91      1.04 o
  -6  10   1      161.41      143.52      2.28 o
  -5  10   1      109.68       95.02      1.80 o
  -4  10   1       87.22       79.07      1.55 o
  -3  10   1      364.40      359.33      6.42 o
  -2  10   1      544.01      545.05      9.36 o
  -1  10   1      262.44      265.67      4.78 o
   0  10   1      626.49      642.95     11.84 o
   1  10   1      291.05      294.59      5.76 o
   2  10   1      447.56      454.16      9.40 o
   3  10   1      225.94      217.93      5.96 o
   4  10   1      561.55      527.26     12.38 o
   5  10   1      123.10      120.88      3.78 o
   6  10   1       74.64       80.34      3.44 o
 -10  11   1       19.02       17.27      1.47 o
  -9  11   1      131.88      122.72      3.97 o
  -8  11   1      261.52      244.28      5.52 o
  -7  11   1       30.70       25.99      1.55 o
  -6  11   1       91.74       91.51      2.12 o
  -5  11   1      462.16      439.69      7.52 o
  -4  11   1       69.02       65.32      2.15 o
  -3  11   1      917.17      927.94     15.26 o
  -2  11   1      524.89      520.37     11.30 o
  -1  11   1       65.76       63.68      1.60 o
   0  11   1      228.08      229.31      4.64 o
   1  11   1      276.78      259.80      5.81 o
   2  11   1      239.99      228.48      6.24 o
   3  11   1      111.26      104.62      3.56 o
   4  11   1       86.26       80.85      3.81 o
   5  11   1        2.76        2.45      1.73 o
  -9  12   1       11.12        7.40      1.23 o
  -8  12   1       64.51       69.87      2.44 o
  -7  12   1      167.85      170.76      4.56 o
  -6  12   1        2.71        6.51      0.81 o
  -5  12   1       83.50       93.27      2.92 o
  -4  12   1        0.74        2.54      0.68 o
  -3  12   1       47.09       50.02      1.53 o
  -2  12   1        5.75        8.13      0.75 o
  -1  12   1       14.75       20.80      1.10 o
   0  12   1       17.90       20.78      1.21 o
   1  12   1       20.25       18.20      1.36 o
   2  12   1       74.38       79.89      2.98 o
   3  12   1       13.51       17.02      1.64 o
  -8  13   1       32.51       39.03      1.99 o
  -7  13   1        1.97        7.88      1.16 o
  -6  13   1       76.16       68.85      2.36 o
  -5  13   1       75.02       65.28      3.18 o
  -4  13   1       22.17       21.53      1.15 o
  -3  13   1      155.48      163.33      3.52 o
  -2  13   1      155.41      164.01      3.54 o
  -1  13   1        3.29        4.46      0.91 o
   0  13   1      264.51      267.86      6.02 o
   1  13   1       60.54       62.16      2.45 o
   2  13   1      109.43      119.17      3.95 o
  -7  14   1      370.15      363.22     15.63 o
  -6  14   1       70.52       66.73      7.53 o
  -5  14   1       44.03       46.69      2.15 o
  -4  14   1       30.68       31.34      1.83 o
  -3  14   1       44.67       48.69      1.82 o
  -2  14   1       95.92      103.57      2.86 o
  -1  14   1       56.94       56.85      2.03 o
   0  14   1       13.74       15.04      1.38 o
   2 -16   2       12.04       13.72      2.90 o
   3 -16   2       96.18       95.87      6.00 o
   4 -16   2       46.15       39.01      2.76 o
  -1 -15   2       31.40       31.02      2.10 o
   0 -15   2        6.33        7.60      1.13 o
   1 -15   2      124.10      122.19      3.37 o
   2 -15   2      163.10      168.20      4.20 o
   3 -15   2       66.80       69.60      3.18 o
   4 -15   2       12.69       14.03      1.67 o
   5 -15   2      114.72      114.37      3.25 o
   6 -15   2       51.21       48.81      2.73 o
   7 -15   2       53.14       49.13      4.58 o
  -3 -14   2      145.44      150.23      5.77 o
  -2 -14   2      185.03      182.63      9.37 o
  -1 -14   2      208.38      221.32      5.24 o
   0 -14   2      267.89      276.08      6.24 o
   1 -14   2       22.31       25.43      1.62 o
   2 -14   2      250.83      262.13      5.92 o
   3 -14   2      170.80      175.67      4.30 o
   4 -14   2       77.58       67.93      2.29 o
   5 -14   2       57.97       54.77      2.08 o
   6 -14   2       16.82       14.25      1.19 o
   7 -14   2       20.41       15.43      1.41 o
   8 -14   2       15.76       13.47      1.44 o
  -5 -13   2       28.44       31.60      2.30 o
  -4 -13   2       77.72       74.28      2.55 o
  -3 -13   2      172.99      176.07      4.40 o
  -2 -13   2        0.29        3.73      0.76 o
  -1 -13   2        2.33        5.52      0.79 o
   0 -13   2      181.80      190.21      4.53 o
   1 -13   2        5.55        6.42      0.94 o
   2 -13   2       27.27       27.08      1.45 o
   3 -13   2        7.10       11.12      1.74 o
   4 -13   2      108.03      108.19      2.99 o
   5 -13   2       11.85       16.98      1.25 o
   6 -13   2        0.75        1.39      0.89 o
   7 -13   2       78.21       81.58      2.69 o
   8 -13   2        9.96       14.44      1.41 o
   9 -13   2       22.27       24.60      1.75 o
  -6 -12   2       51.23       46.39      4.27 o
  -5 -12   2       18.03       14.08      1.61 o
  -4 -12   2       41.23       39.62      2.96 o
  -3 -12   2       20.26       22.75      1.52 o
  -2 -12   2      225.75      218.45      4.68 o
  -1 -12   2      275.39      268.54      4.85 o
   0 -12   2      188.29      181.17      3.68 o
   1 -12   2      270.88      273.66      5.22 o
   2 -12   2      531.42      521.32      8.75 o
   3 -12   2      517.40      522.31      8.79 o
   4 -12   2      582.65      577.87     10.47 o
   5 -12   2      174.38      165.77      3.19 o
   6 -12   2      110.84       98.22      3.14 o
   7 -12   2      127.69      133.13      3.23 o
   8 -12   2      235.48      234.65      5.84 o
   9 -12   2       92.74       91.11      3.45 o
  10 -12   2        6.70        8.43      1.18 o
  -7 -11   2       68.45       70.94      3.95 o
  -6 -11   2       80.40       85.40      3.60 o
  -5 -11   2      221.83      218.36      7.34 o
  -4 -11   2      403.21      379.90      9.20 o
  -3 -11   2      128.23      130.38      2.93 o
  -2 -11   2      293.08      293.45      5.61 o
  -1 -11   2     1488.56     1487.01     24.23 o
   0 -11   2      977.84      945.42     15.50 o
   1 -11   2      267.20      275.42      4.80 o
   2 -11   2      631.86      643.43      9.97 o
   3 -11   2      567.88      562.92     10.52 o
   4 -11   2      156.75      145.78      2.43 o
   5 -11   2       62.40       53.50      1.52 o
   6 -11   2      488.77      460.89      7.09 o
   7 -11   2        3.31        4.63      0.86 o
   8 -11   2       26.84       24.66      1.17 o
   9 -11   2       85.71       77.89      2.32 o
  10 -11   2       24.10       21.99      1.53 o
  -8 -10   2       70.57       70.45      3.42 o
  -7 -10   2       57.79       60.03      2.56 o
  -6 -10   2       85.35       83.96      2.84 o
  -5 -10   2       95.78       97.07      3.20 o
  -4 -10   2       43.65       51.80      2.15 o
  -3 -10   2      330.93      329.11      6.23 o
  -2 -10   2      189.67      206.30      4.09 o
  -1 -10   2      107.40      133.81      2.62 o
   0 -10   2       22.37       25.41      0.92 o
   1 -10   2        5.43        9.28      0.57 o
   2 -10   2      121.30      122.20      3.06 o
   3 -10   2       30.27       33.78      1.00 o
   4 -10   2       66.09       75.46      1.41 o
   5 -10   2      128.98      141.21      2.53 o
   6 -10   2       14.65       16.69      0.89 o
   7 -10   2       95.94      104.71      2.03 o
   8 -10   2      116.98      125.91      2.34 o
   9 -10   2      161.06      160.12      3.11 o
  10 -10   2        3.78        6.37      0.91 o
  11 -10   2      169.77      175.41      3.34 o
  -8  -9   2       12.08       10.86      2.24 o
  -7  -9   2       14.88       15.87      1.41 o
  -6  -9   2        0.41        2.91      1.03 o
  -5  -9   2       35.92       36.72      1.62 o
  -4  -9   2      218.51      209.39      4.17 o
  -3  -9   2       11.92       12.56      0.96 o
  -2  -9   2      127.34      123.23      2.23 o
  -1  -9   2     2120.55     2168.65     30.76 o
   0  -9   2     2317.83     2329.31     28.91 o
   1  -9   2      197.50      179.50      2.69 o
   2  -9   2     1562.92     1605.47     21.80 o
   3  -9   2      694.04      679.78      8.79 o
   4  -9   2     1135.44     1118.18     14.68 o
   5  -9   2     1109.80     1123.29     15.49 o
   6  -9   2      636.50      634.18     10.03 o
   7  -9   2      446.75      413.11      6.81 o
   8  -9   2      521.64      502.59      6.37 o
   9  -9   2      374.59      367.34      5.24 o
  10  -9   2      119.04      123.20      2.56 o
  11  -9   2      129.49      131.21      2.94 o
  -9  -8   2      175.00      184.41     10.90 o
  -8  -8   2      175.55      185.15      7.69 o
  -7  -8   2      252.55      259.53      5.39 o
  -6  -8   2      105.46      107.23      2.56 o
  -5  -8   2     1192.71     1186.22     19.55 o
  -4  -8   2     1126.53     1114.78     17.25 o
  -3  -8   2     1162.79     1161.62     14.91 o
  -2  -8   2     1103.34     1076.59     11.66 o
  -1  -8   2     3102.25     3225.57     35.22 o
   0  -8   2     1406.14     1423.91     15.21 o
   1  -8   2      190.17      172.10      2.04 o
   2  -8   2     2091.32     2154.05     23.58 o
   3  -8   2      673.83      661.47      7.84 o
   4  -8   2      225.10      235.56      2.70 o
   5  -8   2      737.98      708.80      8.87 o
   6  -8   2      549.66      514.49      7.53 o
   7  -8   2        0.47        5.47      0.69 o
   8  -8   2       39.78       42.18      1.25 o
   9  -8   2        6.20        8.46      0.77 o
  10  -8   2        0.20        1.66      0.77 o
  11  -8   2        0.04        1.41      0.99 o
 -10  -7   2      159.84      160.13      5.61 o
  -9  -7   2      103.23      104.43      3.39 o
  -8  -7   2       59.44       54.26      2.34 o
  -7  -7   2      463.17      448.45      7.71 o
  -6  -7   2      458.03      441.43      7.10 o
  -5  -7   2      370.20      367.64      5.91 o
  -4  -7   2      268.35      265.25      3.95 o
  -3  -7   2     1224.59     1252.21     14.02 o
  -2  -7   2        2.88       13.11      0.56 o
  -1  -7   2       19.62       30.60      0.75 o
   0  -7   2      137.63      177.36      1.88 o
   1  -7   2        6.78       15.07      0.54 o
   2  -7   2      158.56      190.77      2.17 o
   3  -7   2        2.17       13.03      0.46 o
   4  -7   2      460.81      488.58      5.27 o
   5  -7   2      684.67      729.29      8.25 o
   6  -7   2       24.44       41.82      1.97 o
   7  -7   2      424.07      404.75      5.55 o
   8  -7   2     1094.67     1075.49     14.04 o
   9  -7   2      152.14      153.60      2.66 o
  10  -7   2       70.80       75.45      2.02 o
  11  -7   2      122.47      127.51      3.58 o
  12  -7   2       45.50       44.76      2.11 o
 -10  -6   2        1.06        0.00      1.11 o
  -9  -6   2       24.69       28.30      1.40 o
  -8  -6   2       49.31       57.80      1.74 o
  -7  -6   2       20.81       26.31      1.13 o
  -6  -6   2       16.74       26.88      1.97 o
  -5  -6   2      733.91      742.42      9.47 o
  -4  -6   2     1559.07     1544.31     17.85 o
  -3  -6   2      288.22      248.12      2.73 o
  -2  -6   2      961.02      910.89      9.24 o
  -1  -6   2     2228.15     2141.25     22.06 o
   0  -6   2     2680.73     2839.45     28.51 o
   1  -6   2     2778.45     2956.23     29.22 o
   2  -6   2     3592.92     3827.50     38.75 o
   3  -6   2     1658.89     1675.02     17.40 o
   4  -6   2     1388.85     1409.60     15.39 o
   5  -6   2     1992.39     1979.92     22.20 o
   6  -6   2     1780.02     1810.80     20.69 o
   7  -6   2      537.41      500.41      6.67 o
   8  -6   2      452.74      460.63      5.84 o
   9  -6   2       93.15       97.24      2.06 o
  10  -6   2      257.79      265.41      5.44 o
  11  -6   2       44.17       52.05      2.24 o
  12  -6   2       36.38       45.27      2.17 o
 -11  -5   2      106.08      120.36      3.31 o
 -10  -5   2       29.44       36.68      2.44 o
  -9  -5   2      351.81      375.36      6.59 o
  -8  -5   2      315.92      320.39      5.69 o
  -7  -5   2      653.46      667.47      9.44 o
  -6  -5   2      877.39      860.69     11.51 o
  -5  -5   2     2128.12     2133.78     26.46 o
  -4  -5   2     2090.54     2065.86     24.09 o
  -3  -5   2     4013.32     4137.54     43.04 o
  -2  -5   2     3302.61     3391.58     32.59 o
  -1  -5   2     2940.53     3019.60     29.02 o
   0  -5   2     7107.51     6645.46    100.32 o
   1  -5   2     6281.70     5852.18     63.83 o
   2  -5   2      779.24      619.68      6.80 o
   3  -5   2     1626.25     1612.10     16.97 o
   4  -5   2      795.95      756.51      7.95 o
   5  -5   2      565.13      564.68      6.46 o
   6  -5   2      680.72      667.79      7.70 o
   7  -5   2       61.21       65.55      1.40 o
   8  -5   2       14.00       16.99      1.33 o
   9  -5   2        8.97        9.70      0.75 o
  10  -5   2       54.51       62.81      1.75 o
  11  -5   2       19.36       17.30      1.67 o
  12  -5   2        2.93        0.63      1.05 o
 -11  -4   2      177.19      163.44      3.79 o
 -10  -4   2       68.61       63.21      2.17 o
  -9  -4   2       24.02       20.54      1.26 o
  -8  -4   2      268.79      252.25      4.61 o
  -7  -4   2      480.10      435.20      6.36 o
  -6  -4   2      181.78      172.05      2.55 o
  -5  -4   2      222.10      202.47      2.68 o
  -4  -4   2      780.70      838.97     11.31 o
  -3  -4   2      800.43      837.13      8.60 o
  -2  -4   2      217.86      231.50      2.40 o
  -1  -4   2       26.61       49.10      0.97 o
   0  -4   2      174.58      184.25      2.15 o
   1  -4   2      539.72      637.39      7.18 o
   2  -4   2     1795.18     2200.51     25.84 o
   3  -4   2      488.41      678.70      6.64 o
   4  -4   2      641.68      702.55      8.27 o
   5  -4   2      825.31      829.00      9.23 o
   6  -4   2      222.50      223.22      2.92 o
   7  -4   2      133.88      132.40      1.94 o
   8  -4   2      728.60      715.35      9.55 o
   9  -4   2      168.91      165.68      3.96 o
  10  -4   2      188.37      188.19      3.67 o
  11  -4   2      208.97      203.96      4.68 o
  12  -4   2        0.63        1.20      0.97 o
 -11  -3   2        0.69        3.54      0.90 o
 -10  -3   2       26.73       16.27      1.07 o
  -9  -3   2       15.24       23.68      1.29 o
  -8  -3   2      128.25      137.56      2.83 o
  -7  -3   2       68.18      100.59      2.37 o
  -6  -3   2       22.89       20.93      0.78 o
  -5  -3   2      392.41      362.10      4.18 o
  -4  -3   2      750.29      713.77      8.09 o
  -3  -3   2     6405.18     6102.61     94.46 o
  -2  -3   2     3635.93     3867.80     41.69 o
  -1  -3   2     8086.89     7766.61     81.53 o
   0  -3   2     7781.30     7286.51     73.24 o
   1  -3   2     7808.46     7288.73     76.46 o
   2  -3   2     7272.26     6890.97     92.48 o
   3  -3   2     3958.29     3932.84     40.18 o
   4  -3   2     2033.16     2008.33     21.48 o
   5  -3   2     3326.42     3448.69     38.18 o
   6  -3   2     3683.40     3855.69     45.52 o
   7  -3   2      237.75      217.62      3.20 o
   8  -3   2     1115.49     1164.52     16.27 o
   9  -3   2      667.07      673.93     11.10 o
  10  -3   2       19.20       27.51      1.35 o
  11  -3   2       23.62       31.68      1.44 o
  12  -3   2       37.64       49.41      1.69 o
 -12  -2   2       34.85       46.35      1.73 o
 -11  -2   2       88.20       99.30      2.47 o
 -10  -2   2      309.41      326.76      5.85 o
  -9  -2   2       17.66       18.98      1.11 o
  -8  -2   2      605.11      595.09      9.81 o
  -7  -2   2     1573.09     1565.84     19.19 o
  -6  -2   2      400.34      346.46      4.22 o
  -5  -2   2     1105.86      959.04     10.68 o
  -4  -2   2     7893.77     7343.68     90.89 o
  -3  -2   2    12454.17    12177.76    170.81 o
  -2  -2   2     1146.48      888.45      9.49 o
  -1  -2   2     3633.50     3138.13     44.80 o
   0  -2   2     1855.66     1886.71     18.58 o
   1  -2   2     7435.40     7211.95     74.98 o
   2  -2   2     1491.94     1399.91     14.76 o
   3  -2   2     4766.90     4725.77     90.44 o
   4  -2   2     1045.95      993.30     10.01 o
   5  -2   2      139.96      135.82      1.95 o
   6  -2   2      880.71      897.94     11.04 o
   7  -2   2      373.10      373.66      5.16 o
   8  -2   2        7.92       14.75      1.16 o
   9  -2   2       30.88       25.51      1.28 o
  10  -2   2       49.76       36.99      1.49 o
  11  -2   2        1.51        1.71      0.81 o
 -12  -1   2      109.53      108.92      3.30 o
 -11  -1   2       80.51       75.81      3.49 o
 -10  -1   2      482.09      462.66     10.32 o
  -9  -1   2       46.28       40.52      1.48 o
  -8  -1   2      413.39      393.47      5.77 o
  -7  -1   2     1014.71      971.23     13.73 o
  -6  -1   2      873.73      842.40     10.62 o
  -5  -1   2      285.77      258.97      2.94 o
  -4  -1   2     3267.40     3752.85     36.76 o
  -3  -1   2      569.36      727.74      7.26 o
  -2  -1   2     2884.80     3177.91     53.18 o
  -1  -1   2     2397.45     2402.31     35.52 o
   0  -1   2     1921.53     2020.23     29.96 o
   1  -1   2     1137.85     1245.27     12.51 o
   2  -1   2        0.92       27.12      0.67 o
   3  -1   2     1120.04     1124.95     12.11 o
   4  -1   2      962.33     1014.86     10.49 o
   5  -1   2      542.47      543.91      6.54 o
   6  -1   2     2179.58     2205.59     26.61 o
   7  -1   2      487.61      479.36      7.56 o
   8  -1   2      224.95      211.25      3.93 o
   9  -1   2      956.69      928.93     15.09 o
  10  -1   2      223.41      213.36      4.12 o
  11  -1   2       24.83       16.49      1.10 o
 -12   0   2        0.41        2.32      0.84 o
 -11   0   2       32.08       41.85      1.69 o
 -10   0   2        4.71        1.91      0.75 o
  -9   0   2       54.40       46.42      1.28 o
  -8   0   2       76.05       84.74      1.68 o
  -7   0   2      482.59      490.43      6.37 o
  -6   0   2       29.32       56.51      2.11 o
  -5   0   2     1848.44     1870.56     21.62 o
  -4   0   2     1691.56     1626.80     17.73 o
  -3   0   2     2003.66     1998.85     20.85 o
  -2   0   2     5993.79     5621.43     57.41 o
  -1   0   2     3572.02     3088.02     31.12 o
   0   0   2      186.12      121.18      2.00 o
   1   0   2    11115.48    11711.84    155.37 o
   2   0   2     6778.23     6375.85     97.99 o
   3   0   2     1930.32     1831.58     23.56 o
   4   0   2     4972.77     5455.60     59.13 o
   5   0   2     3239.59     3367.20     36.46 o
   6   0   2     1289.67     1220.48     18.38 o
   7   0   2     1355.98     1393.44     20.25 o
   8   0   2      399.45      406.98      6.96 o
   9   0   2      155.15      165.18      3.30 o
  10   0   2      178.79      195.93      3.86 o
  11   0   2       63.80       76.46      2.75 o
 -12   1   2      102.10      110.51      2.98 o
 -11   1   2      208.31      221.87      4.23 o
 -10   1   2      375.33      399.66      6.87 o
  -9   1   2       24.96       27.37      1.13 o
  -8   1   2     1218.03     1220.03     15.09 o
  -7   1   2     3706.49     3819.05     44.83 o
  -6   1   2     1245.21     1201.95     14.25 o
  -5   1   2     1714.99     1623.20     15.61 o
  -4   1   2     5824.86     5350.81     64.13 o
  -3   1   2     3617.05     3585.57    100.04 o
  -2   1   2     4448.31     3876.89     39.15 o
  -1   1   2    11332.76    11883.16    168.22 o
   0   1   2     2507.82     2428.16     59.86 o
   1   1   2      447.97      354.29      4.39 o
   2   1   2     4599.68     4267.48    103.22 o
   3   1   2     2232.78     2231.53     24.18 o
   4   1   2      410.51      390.71      4.82 o
   5   1   2      191.14      185.71      2.72 o
   6   1   2       55.60       62.93      2.80 o
   7   1   2       72.05       81.18      1.76 o
   8   1   2        4.41       10.15      0.83 o
   9   1   2       10.14        7.08      0.85 o
  10   1   2       20.89       14.91      1.03 o
  11   1   2        0.24        2.28      0.87 o
 -12   2   2       76.57       82.48      2.82 o
 -11   2   2       20.35       17.67      1.35 o
 -10   2   2      197.01      189.47      3.29 o
  -9   2   2      371.06      364.79      5.67 o
  -8   2   2      302.81      305.11      3.98 o
  -7   2   2      141.38      136.23      1.81 o
  -6   2   2     1256.32     1239.28     12.27 o
  -5   2   2      278.68      298.25      3.97 o
  -4   2   2       44.35       42.70      0.94 o
  -3   2   2     1840.31     2129.09     23.47 o
  -2   2   2      637.89      749.87     15.90 o
  -1   2   2     1158.10     1458.39     28.46 o
   0   2   2      309.50      350.55      8.39 o
   1   2   2      381.22      424.80      5.22 o
   2   2   2      847.70      881.60      9.76 o
   3   2   2      169.83      162.36      2.56 o
   4   2   2      320.75      324.18      4.29 o
   5   2   2     1458.12     1522.25     18.29 o
   6   2   2     1006.30      985.35     13.71 o
   7   2   2      127.16      122.97      2.35 o
   8   2   2      357.25      347.24      6.06 o
   9   2   2      154.94      150.07      3.26 o
  10   2   2      376.30      368.81      6.54 o
 -12   3   2       15.88       19.26      2.00 o
 -11   3   2        4.07        6.22      1.13 o
 -10   3   2       21.56       26.31      1.29 o
  -9   3   2        4.35        7.34      0.72 o
  -8   3   2      125.72      132.23      2.68 o
  -7   3   2      625.36      626.70      6.90 o
  -6   3   2      396.88      392.39      4.24 o
  -5   3   2      570.64      539.20      5.45 o
  -4   3   2     2534.46     2556.61     23.75 o
  -3   3   2     1845.09     1836.81     19.90 o
  -2   3   2     5404.43     5247.40    100.35 o
  -1   3   2     9807.59     9575.30    303.12 o
   0   3   2      550.91      383.16      5.99 o
   1   3   2     3521.62     3477.19     62.18 o
   2   3   2     3479.88     3629.75     41.16 o
   3   3   2     3036.34     3097.66     38.86 o
   4   3   2     1460.40     1389.33     15.52 o
   5   3   2     1402.97     1366.91     17.20 o
   6   3   2      420.19      414.49      6.08 o
   7   3   2      660.49      661.22      9.92 o
   8   3   2      404.46      421.41      6.62 o
   9   3   2        3.70        7.07      1.10 o
  10   3   2      145.22      154.30      6.22 o
 -12   4   2       39.81       50.83      2.18 o
 -11   4   2       96.77      102.58      2.69 o
 -10   4   2      185.98      192.61      4.09 o
  -9   4   2      210.44      199.51      5.83 o
  -8   4   2      198.60      186.70      2.89 o
  -7   4   2      591.74      570.96      7.07 o
  -6   4   2     3040.12     3093.93     31.01 o
  -5   4   2     1616.51     1565.78     15.14 o
  -4   4   2     3113.11     3242.30     31.49 o
  -3   4   2     2461.76     2474.85     43.14 o
  -2   4   2     2645.86     2778.29     63.67 o
  -1   4   2     4203.73     4628.98    107.03 o
   0   4   2     1446.24     1288.98     18.49 o
   1   4   2      798.54      731.33      8.28 o
   2   4   2     1809.17     1822.94     19.04 o
   3   4   2     1436.76     1378.93     15.70 o
   4   4   2       88.84       87.80      1.61 o
   5   4   2      588.98      565.28      8.31 o
   6   4   2        6.06       12.66      0.80 o
   7   4   2       10.29       11.29      1.02 o
   8   4   2        8.38       11.25      1.11 o
   9   4   2        3.16        1.74      1.22 o
  10   4   2       40.57       32.15      3.66 o
 -12   5   2        4.22        3.00      1.04 o
 -11   5   2       59.74       57.71      1.97 o
 -10   5   2      184.29      188.80      3.75 o
  -9   5   2       62.71       60.64      1.51 o
  -8   5   2       21.33       20.57      0.82 o
  -7   5   2      502.88      525.95      6.05 o
  -6   5   2     1045.74     1104.02     11.29 o
  -5   5   2       32.98       39.86      0.97 o
  -4   5   2        1.98        6.61      0.56 o
  -3   5   2       28.25       38.45      1.36 o
  -2   5   2       26.32       47.34      5.44 o
  -1   5   2      753.20      927.90     17.15 o
   0   5   2      300.99      340.26      5.55 o
   1   5   2      242.16      258.74      4.00 o
   2   5   2      896.04      926.62     11.38 o
   3   5   2       92.49       98.16      1.46 o
   4   5   2      333.83      329.22      5.11 o
   5   5   2      324.36      307.78      5.23 o
   6   5   2      458.27      453.72      7.98 o
   7   5   2      629.86      616.92     13.46 o
   8   5   2       98.77       98.37      3.21 o
   9   5   2        1.17        0.00      1.33 o
 -12   6   2       15.80       15.46      1.08 o
 -11   6   2        0.21        0.96      0.76 o
 -10   6   2        1.29        3.38      0.80 o
  -9   6   2        0.15        1.49      0.63 o
  -8   6   2       12.95       14.11      1.11 o
  -7   6   2       15.29       29.75      1.82 o
  -6   6   2     1361.75     1310.62     14.65 o
  -5   6   2     1291.04     1263.55     13.28 o
  -4   6   2      335.00      293.31      3.79 o
  -3   6   2     1621.74     1631.40     23.80 o
  -2   6   2      819.37      774.55     16.43 o
  -1   6   2     2060.18     2132.90     46.83 o
   0   6   2     2562.92     2713.03     34.85 o
   1   6   2     1106.25     1052.97     13.36 o
   2   6   2     1378.07     1333.78     21.20 o
   3   6   2     2830.10     2821.33     46.60 o
   4   6   2      846.39      810.63     16.53 o
   5   6   2      459.29      437.14      8.78 o
   6   6   2      898.42      862.17     16.72 o
   7   6   2      235.70      240.73      5.95 o
   8   6   2        1.21        0.00      1.43 o
 -12   7   2        0.32        0.84      1.14 o
 -11   7   2       56.62       59.93      4.29 o
 -10   7   2      251.98      257.84      6.80 o
  -9   7   2       71.22       73.71      2.49 o
  -8   7   2      539.68      516.36      6.69 o
  -7   7   2      270.84      264.60      5.03 o
  -6   7   2     1323.99     1328.80     16.45 o
  -5   7   2     1036.55     1021.97     12.20 o
  -4   7   2      155.51      164.42      2.19 o
  -3   7   2      486.13      479.54      6.71 o
  -2   7   2     1568.07     1577.29     26.91 o
  -1   7   2      451.00      437.23      8.25 o
   0   7   2      806.86      838.18     11.18 o
   1   7   2      944.99      855.37     12.36 o
   2   7   2      104.54       96.70      2.00 o
   3   7   2       94.37       87.81      2.35 o
   4   7   2      301.84      278.62      6.13 o
   5   7   2        1.95        6.52      1.12 o
   6   7   2        3.61        6.06      1.19 o
   7   7   2        3.09        2.80      1.10 o
   8   7   2        2.31        2.59      1.73 o
 -12   8   2        6.22        4.95      1.08 o
 -11   8   2       89.13       89.39      3.03 o
 -10   8   2      298.08      300.43      5.78 o
  -9   8   2       30.25       33.88      1.37 o
  -8   8   2      100.73      102.43      2.11 o
  -7   8   2      192.70      201.14      3.03 o
  -6   8   2        3.58        9.45      0.61 o
  -5   8   2        8.91       14.87      0.67 o
  -4   8   2      223.89      237.73      2.98 o
  -3   8   2        3.62        6.67      0.60 o
  -2   8   2       30.46       46.25      1.29 o
  -1   8   2        0.36        7.27      0.61 o
   0   8   2       62.79       72.16      1.32 o
   1   8   2       88.81      116.45      2.00 o
   2   8   2      124.38      129.88      2.79 o
   3   8   2      853.49      843.63     17.02 o
   4   8   2      179.99      183.16      4.36 o
   5   8   2       98.42       98.80      3.21 o
   6   8   2      157.11      150.94      4.51 o
   7   8   2      264.19      256.07      7.82 o
 -11   9   2        1.25        3.57      0.90 o
 -10   9   2       83.88       80.98      2.25 o
  -9   9   2       14.41       12.92      0.90 o
  -8   9   2       48.85       40.41      1.32 o
  -7   9   2      125.76      115.99      2.40 o
  -6   9   2       30.32       25.97      1.70 o
  -5   9   2      150.86      143.24      3.22 o
  -4   9   2      791.45      796.76     10.67 o
  -3   9   2      181.45      179.38      2.74 o
  -2   9   2      372.36      368.46      9.38 o
  -1   9   2      693.05      692.59     11.79 o
   0   9   2      527.66      542.08      9.34 o
   1   9   2      355.18      344.85      6.62 o
   2   9   2      775.79      750.80     15.17 o
   3   9   2      433.78      422.79     10.31 o
   4   9   2       97.71      103.04      2.88 o
   5   9   2      253.08      249.24      6.48 o
   6   9   2       45.15       44.57      2.61 o
 -11  10   2       27.20       23.96      1.61 o
 -10  10   2      156.59      149.16      3.41 o
  -9  10   2      105.62      102.52      2.39 o
  -8  10   2       70.09       69.24      2.09 o
  -7  10   2      215.00      200.35      3.80 o
  -6  10   2      212.66      202.54      3.22 o
  -5  10   2      481.42      471.20      6.40 o
  -4  10   2      751.74      763.16     11.02 o
  -3  10   2      176.55      167.41      3.25 o
  -2  10   2      171.52      172.70      3.02 o
  -1  10   2      140.44      129.62      2.56 o
   0  10   2      543.55      527.26      9.85 o
   1  10   2      127.96      115.15      2.68 o
   2  10   2       63.43       63.54      2.49 o
   3  10   2        0.26        2.45      1.12 o
   4  10   2       18.98       17.81      1.73 o
   5  10   2       28.36       28.31      1.89 o
 -10  11   2        0.15        1.46      1.10 o
  -9  11   2       49.30       55.14      2.22 o
  -8  11   2       43.18       50.34      2.03 o
  -7  11   2       48.73       56.16      1.71 o
  -6  11   2        8.18        8.42      0.79 o
  -5  11   2       87.40       93.64      2.49 o
  -4  11   2        0.39        8.74      2.24 o
  -3  11   2       82.34       89.20      1.92 o
  -2  11   2       15.25       14.09      0.86 o
  -1  11   2        3.22        5.78      0.67 o
   0  11   2       56.40       61.72      1.78 o
   1  11   2       17.49       23.78      1.65 o
   2  11   2        0.65        2.53      1.10 o
   3  11   2      248.69      253.96      7.02 o
   4  11   2       50.50       56.56      3.30 o
  -9  12   2        7.36       12.10      1.51 o
  -8  12   2      194.60      176.66      4.83 o
  -7  12   2       16.64       12.10      1.20 o
  -6  12   2       76.16       69.33      1.93 o
  -5  12   2      189.65      179.58      5.11 o
  -4  12   2      184.11      175.69      3.65 o
  -3  12   2       47.29       51.60      1.49 o
  -2  12   2      243.30      239.49      4.80 o
  -1  12   2       89.33       93.16      2.29 o
   0  12   2      213.59      222.07      5.09 o
   1  12   2      330.23      336.43      8.68 o
   2  12   2       25.04       26.59      1.94 o
   3  12   2      169.79      169.82      7.84 o
  -8  13   2      180.14      188.35      6.63 o
  -7  13   2       23.19       24.59      2.03 o
  -6  13   2       13.53       12.81      0.97 o
  -5  13   2       25.72       30.62      1.45 o
  -4  13   2      138.61      140.08      3.63 o
  -3  13   2       46.81       51.41      1.55 o
  -2  13   2       75.23       80.69      2.10 o
  -1  13   2       37.46       38.56      1.67 o
   0  13   2       79.64       75.84      2.21 o
   1  13   2       69.28       65.94      3.10 o
  -6  14   2        4.58        5.07      1.41 o
  -5  14   2        5.34        6.74      0.89 o
  -4  14   2       10.19        9.17      0.90 o
  -3  14   2        1.05        1.16      0.73 o
  -2  14   2        2.99        3.82      0.98 o
  -1  14   2       28.70       34.66      2.47 o
   0 -16   3      141.96      155.09      7.94 o
   1 -16   3      200.79      200.32      6.43 o
   2 -16   3        0.79        0.00      1.19 o
   3 -16   3      159.67      168.11      4.87 o
   4 -16   3      166.38      161.80      4.69 o
   5 -16   3        3.97        4.57      2.54 o
  -2 -15   3      124.76      130.38      5.65 o
  -1 -15   3       96.57       96.82      3.38 o
   0 -15   3       17.51       22.56      1.55 o
   1 -15   3      179.12      189.14      4.64 o
   2 -15   3       69.54       70.68      2.41 o
   3 -15   3       28.37       27.21      1.64 o
   4 -15   3       39.76       36.30      1.84 o
   5 -15   3       27.54       23.18      1.58 o
   6 -15   3        0.13        0.49      1.24 o
   7 -15   3       71.58       60.84      2.42 o
  -4 -14   3        8.00       12.18      1.51 o
  -3 -14   3        0.09        1.25      1.03 o
  -2 -14   3       28.28       34.96      1.84 o
  -1 -14   3        0.07        2.61      0.78 o
   0 -14   3       11.60       17.45      1.36 o
   1 -14   3        0.26        5.14      1.01 o
   2 -14   3      157.69      152.87      3.86 o
   3 -14   3       32.72       33.16      1.67 o
   4 -14   3       16.25       19.68      1.49 o
   5 -14   3       62.32       65.93      2.73 o
   6 -14   3       80.84       88.31      2.93 o
   7 -14   3       74.60       79.93      2.72 o
   8 -14   3       73.67       75.37      2.70 o
  -5 -13   3        6.17        5.67      1.42 o
  -4 -13   3       94.57       92.51      4.60 o
  -3 -13   3      162.94      152.37      3.93 o
  -2 -13   3       66.37       63.43      2.36 o
  -1 -13   3      277.99      274.11      5.34 o
   0 -13   3      245.18      242.54      4.78 o
   1 -13   3      300.27      297.28      5.67 o
   2 -13   3      619.68      633.40     11.44 o
   3 -13   3      243.53      235.60      4.65 o
   4 -13   3      105.23       95.85      2.56 o
   5 -13   3      156.12      154.99      3.39 o
   6 -13   3      216.28      207.37      4.57 o
   7 -13   3      273.25      264.14      6.27 o
   8 -13   3       44.61       47.53      2.25 o
   9 -13   3       22.34       22.76      1.39 o
  -6 -12   3      291.34      279.04      8.47 o
  -5 -12   3       87.13       92.94      3.67 o
  -4 -12   3      137.31      140.19      3.75 o
  -3 -12   3      761.81      729.56     15.06 o
  -2 -12   3      619.14      611.37     10.37 o
  -1 -12   3      296.64      310.06      5.92 o
   0 -12   3      402.64      425.39      7.82 o
   1 -12   3      340.44      363.17      6.78 o
   2 -12   3      163.48      162.74      3.38 o
   3 -12   3       25.03       21.73      1.10 o
   4 -12   3      314.20      296.70      5.18 o
   5 -12   3       55.11       58.57      1.63 o
   6 -12   3        7.45       15.02      1.50 o
   7 -12   3       55.38       48.39      1.72 o
   8 -12   3       28.63       27.70      1.49 o
   9 -12   3       14.40       18.70      1.24 o
  10 -12   3       39.44       42.35      2.07 o
  -7 -11   3        5.67        5.41      1.27 o
  -6 -11   3       32.11       32.58      1.93 o
  -5 -11   3       73.53       71.55      2.33 o
  -4 -11   3      102.65      105.88      3.33 o
  -3 -11   3      172.66      195.15      4.01 o
  -2 -11   3       38.01       40.58      1.37 o
  -1 -11   3       69.75       64.32      1.75 o
   0 -11   3        3.58        7.17      0.71 o
   1 -11   3      108.74      101.94      2.30 o
   2 -11   3       72.99       77.77      1.92 o
   3 -11   3       90.73       95.81      2.04 o
   4 -11   3       52.06       52.88      1.33 o
   5 -11   3      101.96      110.67      2.15 o
   6 -11   3      117.00      121.09      2.37 o
   7 -11   3      361.60      365.20      6.80 o
   8 -11   3       39.32       44.92      1.63 o
   9 -11   3       77.30       85.34      2.02 o
  10 -11   3      447.73      442.63      7.74 o
  -8 -10   3        0.31        0.00      1.33 o
  -7 -10   3       30.41       35.16      2.07 o
  -6 -10   3      291.04      283.49      6.72 o
  -5 -10   3        4.26        4.08      0.93 o
  -4 -10   3      154.44      149.57      4.41 o
  -3 -10   3     1155.39     1140.88     18.00 o
  -2 -10   3     1454.92     1450.62     23.71 o
  -1 -10   3      816.52      757.77     11.77 o
   0 -10   3     1034.74     1032.58     15.72 o
   1 -10   3      463.26      453.87      7.11 o
   2 -10   3     1193.09     1175.33     17.88 o
   3 -10   3     1822.90     1862.42     28.18 o
   4 -10   3      435.85      424.19      6.11 o
   5 -10   3      880.40      842.10     12.43 o
   6 -10   3      551.56      505.95      8.16 o
   7 -10   3      383.39      363.92      6.12 o
   8 -10   3      299.14      290.24      5.33 o
   9 -10   3      165.99      167.89      2.92 o
  10 -10   3        1.95        5.54      0.83 o
  11 -10   3       16.47       11.32      1.04 o
  -9  -9   3      111.76      120.21      6.46 o
  -8  -9   3       34.36       38.61      2.66 o
  -7  -9   3      117.78      114.91      4.16 o
  -6  -9   3      808.23      776.64     16.63 o
  -5  -9   3      471.92      462.85      8.05 o
  -4  -9   3      341.68      345.56      6.12 o
  -3  -9   3     1953.90     1985.21     27.96 o
  -2  -9   3     1204.59     1215.72     15.59 o
  -1  -9   3        4.23        6.28      0.58 o
   0  -9   3     2490.40     2574.45     28.96 o
   1  -9   3     1094.29     1127.23     12.44 o
   2  -9   3        6.25       12.26      0.73 o
   3  -9   3     1481.02     1534.87     18.22 o
   4  -9   3      796.38      761.50      8.77 o
   5  -9   3       11.24       11.43      0.63 o
   6  -9   3       94.31       95.63      1.91 o
   7  -9   3       13.94       14.70      0.87 o
   8  -9   3       25.73       29.55      1.22 o
   9  -9   3       27.40       26.56      1.13 o
  10  -9   3       59.80       60.15      1.72 o
  11  -9   3       65.66       59.95      1.94 o
  -9  -8   3       78.01       75.18      2.86 o
  -8  -8   3      233.65      219.32      5.53 o
  -7  -8   3      158.29      156.67      3.64 o
  -6  -8   3        0.55        5.57      0.90 o
  -5  -8   3      400.08      392.43      6.31 o
  -4  -8   3       27.71       34.09      1.06 o
  -3  -8   3      129.59      128.12      1.89 o
  -2  -8   3      118.28      136.46      1.78 o
  -1  -8   3      223.93      206.57      2.37 o
   0  -8   3      395.23      409.07      4.43 o
   1  -8   3       23.11       37.50      1.02 o
   2  -8   3      516.82      529.95      5.63 o
   3  -8   3     1853.07     1997.70     20.85 o
   4  -8   3       51.21       68.84      1.04 o
   5  -8   3      472.09      471.84      5.99 o
   6  -8   3     1795.87     1720.88     22.50 o
   7  -8   3      308.38      319.37      5.36 o
   8  -8   3      219.56      222.46      4.00 o
   9  -8   3      223.74      229.73      3.97 o
  10  -8   3       39.99       40.92      1.74 o
  11  -8   3       79.83       80.16      2.44 o
 -10  -7   3       33.70       40.66      2.92 o
  -9  -7   3        1.94        1.02      1.00 o
  -8  -7   3        0.75        4.93      0.79 o
  -7  -7   3       40.33       48.14      1.51 o
  -6  -7   3      706.08      721.95     10.24 o
  -5  -7   3      377.47      344.85      4.85 o
  -4  -7   3      342.82      333.06      4.09 o
  -3  -7   3     1026.84      940.48     10.42 o
  -2  -7   3     1893.85     1862.01     18.69 o
  -1  -7   3     2307.40     2374.41     24.91 o
   0  -7   3     3708.27     3911.37     40.18 o
   1  -7   3     3017.97     3124.02     30.89 o
   2  -7   3     1235.20     1213.39     12.97 o
   3  -7   3     3333.99     3517.51     38.04 o
   4  -7   3     3696.66     3848.49     41.52 o
   5  -7   3     1261.63     1167.05     14.19 o
   6  -7   3     1150.24     1153.25     14.69 o
   7  -7   3      374.74      376.08      8.27 o
   8  -7   3      382.94      379.71      6.98 o
   9  -7   3      391.46      402.34      6.52 o
  10  -7   3       75.38       79.74      2.36 o
  11  -7   3       69.60       74.32      2.63 o
 -10  -6   3      266.80      279.43      7.36 o
  -9  -6   3      164.38      182.76      4.06 o
  -8  -6   3      333.42      343.31      6.05 o
  -7  -6   3      891.90      868.18     12.89 o
  -6  -6   3      782.95      758.62     10.19 o
  -5  -6   3     1016.87      979.11     12.36 o
  -4  -6   3     2386.09     2321.44     26.67 o
  -3  -6   3     1159.87     1170.38     12.30 o
  -2  -6   3     2319.60     2381.17     23.86 o
  -1  -6   3     3949.09     4333.63     42.33 o
   0  -6   3      909.39      828.17      8.38 o
   1  -6   3      871.38      801.60      8.46 o
   2  -6   3      745.05      743.34      7.75 o
   3  -6   3      201.95      164.47      1.83 o
   4  -6   3      929.38     1021.25     11.74 o
   5  -6   3      133.27      118.93      1.74 o
   6  -6   3       28.40       30.56      1.72 o
   7  -6   3       47.61       53.76      1.64 o
   8  -6   3       31.96       36.63      1.12 o
   9  -6   3        7.90        7.81      0.72 o
  10  -6   3        4.60        3.87      0.75 o
  11  -6   3       41.74       36.26      1.72 o
 -11  -5   3        4.69        3.18      0.89 o
 -10  -5   3       28.37       21.53      1.59 o
  -9  -5   3      294.21      266.36      4.93 o
  -8  -5   3      111.88      102.97      2.39 o
  -7  -5   3       85.17       86.34      1.75 o
  -6  -5   3      412.80      387.93      5.19 o
  -5  -5   3      297.13      330.43      6.23 o
  -4  -5   3       79.28       81.68      1.22 o
  -3  -5   3      136.94      167.67      2.36 o
  -2  -5   3       64.33       92.46      1.69 o
  -1  -5   3      684.69      707.89      7.46 o
   0  -5   3     2537.39     2905.15     28.76 o
   1  -5   3      135.15      226.82      2.75 o
   2  -5   3      377.13      300.69      3.32 o
   3  -5   3     2887.97     3250.92     34.06 o
   4  -5   3      872.46      811.76      9.17 o
   5  -5   3      743.05      750.71     11.20 o
   6  -5   3     1315.99     1325.24     16.48 o
   7  -5   3      991.70      984.58     13.00 o
   8  -5   3      520.16      511.13      7.47 o
   9  -5   3      780.99      784.63     14.56 o
  10  -5   3       96.45       97.77      2.31 o
  11  -5   3      135.15      141.63      3.02 o
 -11  -4   3        1.53        6.17      0.96 o
 -10  -4   3      113.17      126.87      3.61 o
  -9  -4   3      111.50      134.02      2.88 o
  -8  -4   3       59.31       64.70      1.76 o
  -7  -4   3      108.94      111.74      1.97 o
  -6  -4   3      294.81      275.51      3.92 o
  -5  -4   3     2267.46     2361.96     29.06 o
  -4  -4   3     2810.82     2899.85     31.64 o
  -3  -4   3     2933.43     2981.00     30.33 o
  -2  -4   3     3762.71     3967.85     37.82 o
  -1  -4   3     3538.58     3540.21     36.55 o
   0  -4   3     8607.08     8144.33     81.67 o
   1  -4   3     4112.83     3960.20     87.43 o
   2  -4   3     1620.38     1558.57     18.61 o
   3  -4   3     3449.43     3639.71     41.22 o
   4  -4   3     5854.96     6184.25    142.44 o
   5  -4   3     1126.64     1066.64     12.30 o
   6  -4   3     1082.22     1109.21     13.86 o
   7  -4   3     1409.54     1425.96     20.23 o
   8  -4   3      120.17      130.19      2.57 o
   9  -4   3       81.92       92.29      2.18 o
  10  -4   3       72.50       87.58      2.19 o
  11  -4   3       36.44       48.68      1.67 o
 -12  -3   3      107.75      117.54      3.52 o
 -11  -3   3       10.86       15.27      1.10 o
 -10  -3   3       92.11       96.19      2.71 o
  -9  -3   3      680.00      704.20     17.44 o
  -8  -3   3      325.55      312.14      5.49 o
  -7  -3   3      629.88      618.56      8.97 o
  -6  -3   3     2331.81     2335.60     29.09 o
  -5  -3   3     6400.88     7234.06     80.03 o
  -4  -3   3     2323.24     2290.04     24.28 o
  -3  -3   3     2318.79     2334.13     24.03 o
  -2  -3   3     3368.81     3517.64     36.16 o
  -1  -3   3     4158.39     3823.60     70.57 o
   0  -3   3     2630.65     2810.82     27.83 o
   1  -3   3     5880.04     5732.84     75.32 o
   2  -3   3     2772.94     3108.75     34.17 o
   3  -3   3       12.45       20.32      0.65 o
   4  -3   3      885.91      928.25      9.62 o
   5  -3   3      408.83      400.94      4.81 o
   6  -3   3       20.83       29.61      0.96 o
   7  -3   3       97.99      101.39      1.82 o
   8  -3   3      427.42      397.87      7.04 o
   9  -3   3       13.69        9.27      0.86 o
  10  -3   3        6.84       10.68      0.93 o
  11  -3   3       24.73       18.71      1.15 o
 -12  -2   3      124.82      116.74      3.26 o
 -11  -2   3        4.03        2.08      0.83 o
 -10  -2   3       17.33       11.58      0.99 o
  -9  -2   3      330.44      305.25      5.42 o
  -8  -2   3       75.49       62.53      1.59 o
  -7  -2   3      123.82      112.34      1.90 o
  -6  -2   3      973.75     1011.68     12.70 o
  -5  -2   3       37.45       54.05      1.08 o
  -4  -2   3     2290.63     2884.65     29.61 o
  -3  -2   3     1095.04     1281.01     13.10 o
  -2  -2   3      340.32      336.35      3.38 o
  -1  -2   3     1671.73     1875.32     18.65 o
   1  -2   3     1346.94     1453.50     15.14 o
   2  -2   3      966.52      956.58      9.86 o
   3  -2   3      941.59      926.80      9.30 o
   4  -2   3     2997.36     3274.88     34.46 o
   5  -2   3     1747.12     1769.58     19.60 o
   6  -2   3      403.77      389.11      5.10 o
   7  -2   3     1283.94     1289.40     18.45 o
   8  -2   3      871.59      855.81     15.74 o
   9  -2   3        2.57        0.96      0.76 o
  10  -2   3       72.97       78.05      2.10 o
  11  -2   3      271.01      262.24      4.93 o
 -12  -1   3        2.81        0.00      0.78 o
 -11  -1   3       32.47       18.91      1.15 o
 -10  -1   3        1.66        4.10      0.79 o
  -9  -1   3      272.96      311.66      5.47 o
  -8  -1   3       15.54       18.52      1.00 o
  -7  -1   3      685.13      721.79      9.88 o
  -6  -1   3     1299.12     1280.70     15.83 o
  -5  -1   3     1112.64     1094.95     12.77 o
  -4  -1   3     6934.61     6676.80    105.71 o
  -3  -1   3     3942.68     3970.27     56.64 o
  -2  -1   3     1259.95     1074.78     11.36 o
  -1  -1   3    10584.51    10710.26    105.38 o
   0  -1   3    14210.09    15612.08    170.68 o
   1  -1   3     6237.81     5761.29     82.42 o
   2  -1   3     7198.05     6726.54     89.94 o
   3  -1   3     6473.60     6228.25    138.04 o
   4  -1   3     3238.70     3357.20     36.81 o
   5  -1   3     2442.54     2468.00     30.71 o
   6  -1   3     1086.47     1094.03     14.55 o
   7  -1   3      390.37      388.93      6.28 o
   8  -1   3      197.64      203.91      3.84 o
   9  -1   3      102.69      118.91      2.64 o
  10  -1   3      232.08      248.33      4.68 o
  11  -1   3       37.14       49.51      2.11 o
 -12   0   3       71.98       85.57      2.48 o
 -11   0   3       21.32       29.32      1.36 o
 -10   0   3      114.98      118.27      2.59 o
  -9   0   3     1229.91     1265.14     18.48 o
  -8   0   3      545.00      524.63      7.72 o
  -7   0   3      603.73      570.00      7.35 o
  -6   0   3     1846.69     1860.60     23.18 o
  -5   0   3     1360.76     1238.22     12.54 o
  -4   0   3     1641.39     1577.83     14.17 o
  -3   0   3     6152.92     5569.87     69.79 o
  -2   0   3     4028.57     3589.75     46.53 o
  -1   0   3      115.03       98.04      1.65 o
   0   0   3     2793.91     2771.15     82.60 o
   1   0   3     4921.62     4914.03     86.93 o
   2   0   3     1570.72     1717.42     17.99 o
   3   0   3      241.95      230.60      2.59 o
   4   0   3       65.63      107.49      2.43 o
   5   0   3       62.15       70.28      1.58 o
   6   0   3       59.41       70.07      1.44 o
   7   0   3        3.61        7.59      0.75 o
   8   0   3       14.94       15.87      2.10 o
   9   0   3       14.83        9.81      0.91 o
  10   0   3        0.66        2.09      0.82 o
  11   0   3       31.85       23.36      1.33 o
 -12   1   3       44.40       37.99      1.99 o
 -11   1   3      156.45      147.81      3.02 o
 -10   1   3      296.44      285.93      4.65 o
  -9   1   3       59.67       53.64      1.41 o
  -8   1   3       87.95       79.60      1.42 o
  -7   1   3      448.72      448.45      6.12 o
  -6   1   3       14.33       15.54      0.53 o
  -5   1   3      132.99      159.87      2.56 o
  -4   1   3      269.48      320.19      3.90 o
  -3   1   3     1408.73     1572.50     16.49 o
  -2   1   3      271.65      294.84      3.46 o
  -1   1   3      126.39      106.02      2.37 o
   0   1   3     3276.55     3521.54    122.10 o
   1   1   3     2043.38     2211.48     33.30 o
   2   1   3      613.68      602.70      6.16 o
   3   1   3     2633.36     2798.30     29.35 o
   4   1   3     3485.32     3763.03     44.09 o
   5   1   3      608.24      576.06      7.33 o
   6   1   3      816.30      788.42     11.48 o
   7   1   3      661.96      663.87      9.96 o
   8   1   3      499.27      495.82      8.37 o
   9   1   3      509.59      505.44      8.58 o
  10   1   3      124.54      133.82      2.96 o
 -12   2   3        0.03        0.04      1.01 o
 -11   2   3        6.12       13.02      1.25 o
 -10   2   3       58.07       68.98      1.86 o
  -9   2   3       64.83       72.03      2.01 o
  -8   2   3      226.11      228.35      3.90 o
  -7   2   3      525.93      497.22      5.84 o
  -6   2   3      478.16      437.97      5.97 o
  -5   2   3      811.61      739.83      7.35 o
  -4   2   3     3857.76     4079.37     45.87 o
  -3   2   3     6493.98     6099.08     67.94 o
  -2   2   3     1315.38     1158.33     16.81 o
  -1   2   3     3323.98     3355.28     83.58 o
   0   2   3     3363.91     3516.88     59.22 o
   1   2   3     5249.44     5389.91    136.82 o
   2   2   3     4407.65     4695.53     51.95 o
   3   2   3     1803.46     1756.14     20.43 o
   4   2   3     1598.60     1558.07     18.41 o
   5   2   3     1275.32     1277.86     16.51 o
   6   2   3     1207.80     1196.91     16.63 o
   7   2   3      214.94      225.96      3.79 o
   8   2   3      252.85      262.33      4.78 o
   9   2   3      180.14      204.59      4.55 o
  10   2   3        9.08       16.02      1.48 o
 -12   3   3      156.75      170.24      4.45 o
 -11   3   3       91.60       93.39      2.50 o
 -10   3   3      159.80      161.41      3.56 o
  -9   3   3      349.76      345.75      5.99 o
  -8   3   3      883.72      880.67     11.11 o
  -7   3   3     1592.17     1607.32     17.20 o
  -6   3   3     2383.92     2508.57     23.72 o
  -5   3   3      920.57      877.05      8.07 o
  -4   3   3     1352.37     1421.62     14.16 o
  -3   3   3     4756.40     5117.65    107.85 o
  -2   3   3      426.65      303.12      5.29 o
  -1   3   3      838.07      852.74     19.83 o
   0   3   3     1350.26     1465.04     25.07 o
   1   3   3      786.86      754.38      8.47 o
   2   3   3      371.02      349.52      3.99 o
   3   3   3      294.52      277.71      3.52 o
   4   3   3        0.28       11.36      1.25 o
   5   3   3       58.98       68.39      1.77 o
   6   3   3        3.09        7.99      0.72 o
   7   3   3       86.03       79.99      2.81 o
   8   3   3       16.12       14.28      1.16 o
   9   3   3       81.17       71.09      2.72 o
  10   3   3       48.15       36.38      2.62 o
 -12   4   3       64.80       62.77      2.39 o
 -11   4   3       52.91       54.78      1.88 o
 -10   4   3        2.11        1.93      0.76 o
  -9   4   3      170.33      168.21      2.71 o
  -8   4   3      849.13      890.74     11.53 o
  -7   4   3       68.83       82.17      1.34 o
  -6   4   3        0.11        9.42      0.94 o
  -5   4   3      234.25      262.43      3.97 o
  -4   4   3      345.67      388.92      4.69 o
  -3   4   3      320.06      353.36      5.33 o
  -2   4   3      115.04      163.68      3.19 o
  -1   4   3       92.56       95.75      4.15 o
   0   4   3     1015.08     1059.78     16.35 o
   1   4   3      376.06      401.88      5.41 o
   2   4   3     1110.11     1127.72     14.85 o
   3   4   3      354.03      344.11      4.31 o
   4   4   3     1031.84     1046.66     14.44 o
   5   4   3     1922.93     1972.17     36.00 o
   6   4   3      276.82      280.75      5.22 o
   7   4   3      133.64      136.20      4.99 o
   8   4   3      215.44      219.04      6.41 o
   9   4   3      178.03      181.72      8.81 o
 -12   5   3        5.75        9.64      1.03 o
 -11   5   3       26.55       30.34      1.48 o
 -10   5   3        3.29        4.62      0.86 o
  -9   5   3        6.62        8.07      0.89 o
  -8   5   3      443.48      429.16      6.36 o
  -7   5   3     1703.59     1665.62     19.08 o
  -6   5   3      629.12      610.18      6.92 o
  -5   5   3      722.61      703.82      8.02 o
  -4   5   3      837.64      811.31     10.78 o
  -3   5   3     2412.44     2598.73     45.52 o
  -2   5   3     2628.48     2747.62     81.33 o
  -1   5   3     1467.38     1503.07     27.52 o
   0   5   3     1857.00     1850.01     24.14 o
   1   5   3     2467.31     2497.67     31.52 o
   2   5   3     2392.11     2391.69     34.84 o
   3   5   3      772.10      737.87     11.59 o
   4   5   3      764.96      712.41     14.55 o
   5   5   3      775.49      755.71     21.07 o
   6   5   3        3.49        4.75      0.98 o
   7   5   3       24.18       32.48      1.88 o
   8   5   3      306.03      307.02      9.13 o
   9   5   3       30.90       35.26      2.62 o
 -12   6   3       47.59       51.42      2.37 o
 -11   6   3       74.06       84.79      2.94 o
 -10   6   3      161.38      156.64      5.44 o
  -9   6   3      124.53      122.45      2.07 o
  -8   6   3      603.03      582.68      7.49 o
  -7   6   3      808.30      790.17      9.88 o
  -6   6   3      110.38      102.80      1.56 o
  -5   6   3      620.65      615.38      6.79 o
  -4   6   3      779.71      756.20     10.19 o
  -3   6   3      781.86      795.28     12.93 o
  -2   6   3     1233.38     1285.34     30.33 o
  -1   6   3      987.67      943.09     17.46 o
   0   6   3      397.79      357.21      4.58 o
   1   6   3      190.93      185.73      3.11 o
   2   6   3      198.50      176.06      3.26 o
   3   6   3       96.47       95.01      2.47 o
   4   6   3        0.03        2.76      1.00 o
   5   6   3       72.49       70.46      2.58 o
   6   6   3        9.09       11.29      2.13 o
   7   6   3       23.79       22.92      1.80 o
   8   6   3        4.19        4.63      1.76 o
 -12   7   3      119.37      119.78      3.71 o
 -11   7   3        1.02        3.92      1.02 o
 -10   7   3       44.03       44.35      1.88 o
  -9   7   3       38.52       45.31      1.34 o
  -8   7   3        0.55        3.39      0.62 o
  -7   7   3       11.16       11.03      0.87 o
  -6   7   3        1.85        9.40      0.64 o
  -5   7   3       11.96       23.50      0.89 o
  -4   7   3       77.13       82.24      1.57 o
  -3   7   3      177.21      185.93      3.44 o
  -2   7   3       71.53       61.45      1.87 o
  -1   7   3      110.51      163.49      3.38 o
   0   7   3      371.73      378.65      5.20 o
   1   7   3      917.38      904.44     14.21 o
   2   7   3      523.97      537.75      9.17 o
   3   7   3      307.41      308.06      6.62 o
   4   7   3      190.59      190.47      4.47 o
   5   7   3      359.09      347.29      8.56 o
   6   7   3      215.28      216.72      5.90 o
   7   7   3       24.08       29.62      2.36 o
 -12   8   3        8.07        8.91      1.58 o
 -11   8   3       68.96       65.79      2.29 o
 -10   8   3        0.17        2.21      0.83 o
  -9   8   3       64.26       57.82      1.57 o
  -8   8   3       43.09       40.01      1.53 o
  -7   8   3       26.77       26.32      1.19 o
  -6   8   3      672.69      635.72      8.63 o
  -5   8   3      468.39      443.61      5.80 o
  -4   8   3      133.27      119.17      2.29 o
  -3   8   3      871.04      905.85     18.22 o
  -2   8   3     1214.89     1176.67     24.05 o
  -1   8   3      467.44      468.51      7.60 o
   0   8   3     1034.74     1021.91     16.01 o
   1   8   3     1290.73     1286.58     23.97 o
   2   8   3      185.69      178.63      3.66 o
   3   8   3      461.96      458.10      9.57 o
   4   8   3      325.35      308.22      6.81 o
   5   8   3      139.57      139.90      4.09 o
   6   8   3      196.91      195.05      7.33 o
 -11   9   3       75.90       73.47      3.59 o
 -10   9   3       57.00       58.26      2.00 o
  -9   9   3       37.84       36.82      1.77 o
  -8   9   3      116.56      115.34      2.63 o
  -7   9   3      222.56      226.81      4.01 o
  -6   9   3      376.65      385.00      5.41 o
  -5   9   3      236.79      240.58      3.55 o
  -4   9   3       92.21       91.49      1.84 o
  -3   9   3       15.04       17.34      1.15 o
  -2   9   3      436.36      438.19      8.08 o
  -1   9   3      312.51      303.75      5.37 o
   0   9   3        9.82       14.66      0.89 o
   1   9   3        8.01        9.16      0.83 o
   2   9   3        0.44        3.15      0.98 o
   3   9   3       36.91       33.30      1.96 o
   4   9   3        1.35        2.90      0.91 o
   5   9   3        0.03        0.97      1.04 o
   6   9   3        5.74        7.45      1.41 o
 -10  10   3       92.45      101.16      3.04 o
  -9  10   3       60.97       68.66      2.15 o
  -8  10   3       14.30       12.27      1.05 o
  -7  10   3       60.64       67.39      1.81 o
  -6  10   3        7.22       14.41      0.86 o
  -5  10   3      218.60      212.47      3.53 o
  -4  10   3       43.10       46.74      1.87 o
  -3  10   3        9.01       10.48      0.74 o
  -2  10   3      190.13      186.99      3.44 o
  -1  10   3       18.27       25.35      0.98 o
   0  10   3       38.08       44.34      1.44 o
   1  10   3      343.12      346.42      7.69 o
   2  10   3      185.73      199.09      5.55 o
   3  10   3       82.97       90.62      3.29 o
   4  10   3      234.05      230.52      7.89 o
 -10  11   3      191.54      174.63      6.19 o
  -9  11   3       10.59        9.09      0.96 o
  -8  11   3       21.50       18.95      1.13 o
  -7  11   3      207.95      194.36      3.76 o
  -6  11   3       63.10       55.04      1.85 o
  -5  11   3      126.12      126.81      3.37 o
  -4  11   3      130.89      119.10      2.71 o
  -3  11   3       51.42       47.99      1.26 o
  -2  11   3      238.52      251.08      4.91 o
  -1  11   3      486.58      495.15      9.29 o
   0  11   3       17.21       19.48      1.96 o
   1  11   3      241.10      237.16      6.33 o
   2  11   3      380.96      378.16      9.73 o
   3  11   3       23.99       24.77      2.02 o
  -9  12   3       53.13       54.68      4.22 o
  -8  12   3        1.11        0.00      1.04 o
  -7  12   3       28.79       32.43      1.56 o
  -6  12   3      113.19      112.70      5.30 o
  -5  12   3       42.17       40.43      1.76 o
  -4  12   3      123.89      123.80      3.04 o
  -3  12   3       49.96       51.23      1.73 o
  -2  12   3       12.23       13.83      0.89 o
  -1  12   3      222.80      213.86      4.08 o
   0  12   3        2.88        3.36      1.07 o
   1  12   3        3.91        4.75      1.18 o
   2  12   3       35.47       28.98      3.56 o
  -7  13   3        0.17        0.02      1.24 o
  -6  13   3        1.16        1.13      0.75 o
  -5  13   3        0.19        0.99      0.64 o
  -4  13   3        0.37        1.19      0.60 o
  -3  13   3        1.80        4.29      0.68 o
  -2  13   3       58.83       64.46      1.83 o
  -1  13   3       26.13       30.70      1.74 o
   0  13   3        5.68        7.62      2.03 o
   0 -16   4      100.16      117.67      3.87 o
   1 -16   4        9.44       10.66      1.46 o
   2 -16   4       87.08       89.22      3.22 o
   3 -16   4       21.67       25.23      2.01 o
   4 -16   4        0.06        0.00      1.20 o
   5 -16   4       47.60       44.94      2.45 o
  -3 -15   4        1.39        1.16      1.07 o
  -2 -15   4        2.03        4.43      1.18 o
  -1 -15   4        0.07        4.96      0.96 o
   0 -15   4      181.46      177.91      5.06 o
   1 -15   4       56.33       54.16      2.15 o
   2 -15   4       23.46       24.89      1.56 o
   3 -15   4       54.73       57.39      2.20 o
   4 -15   4       72.30       77.47      3.00 o
   5 -15   4      137.72      139.31      4.33 o
   6 -15   4       62.02       66.00      2.87 o
   7 -15   4      107.38      106.94      3.26 o
  -4 -14   4       23.46       26.44      2.29 o
  -3 -14   4      180.22      178.78      4.96 o
  -2 -14   4      282.30      277.72      6.97 o
  -1 -14   4       89.58       87.56      2.51 o
   0 -14   4      623.36      644.43     11.72 o
   1 -14   4      350.97      354.41      6.73 o
   2 -14   4      122.40      116.93      2.74 o
   3 -14   4      208.55      203.71      4.18 o
   4 -14   4      250.25      253.20      5.05 o
   5 -14   4      326.62      319.91      7.74 o
   6 -14   4      188.03      182.17      4.38 o
   7 -14   4       37.00       36.90      1.63 o
   8 -14   4       46.38       45.77      2.24 o
  -6 -13   4       11.57       16.17      3.10 o
  -5 -13   4      278.25      271.50      8.32 o
  -4 -13   4      289.34      289.57      7.39 o
  -3 -13   4      100.79      104.18      3.35 o
  -2 -13   4      210.71      220.50      4.89 o
  -1 -13   4      178.63      192.21      3.96 o
   0 -13   4       48.84       59.92      2.20 o
   1 -13   4        6.87       10.29      1.03 o
   2 -13   4      178.21      174.24      3.64 o
   3 -13   4       61.85       67.17      1.90 o
   4 -13   4        3.78        7.96      1.43 o
   5 -13   4       12.98       12.34      0.90 o
   6 -13   4       23.19       24.57      1.40 o
   7 -13   4        0.91        4.28      0.96 o
   8 -13   4       31.16       35.02      1.72 o
   9 -13   4       22.27       24.44      1.38 o
  -7 -12   4       25.05       22.87      4.22 o
  -6 -12   4       65.96       61.22      2.78 o
  -5 -12   4      137.44      140.16      3.88 o
  -4 -12   4       21.18       25.18      1.65 o
  -3 -12   4       92.91       81.82      2.58 o
  -2 -12   4        1.33        3.28      0.75 o
  -1 -12   4       43.69       41.78      1.48 o
   0 -12   4      118.93      117.74      2.67 o
   1 -12   4      209.94      209.72      4.17 o
   2 -12   4      128.45      126.85      2.81 o
   3 -12   4      109.97      110.06      2.56 o
   4 -12   4      344.51      360.48      6.20 o
   5 -12   4      420.15      414.56      6.48 o
   6 -12   4      269.16      274.49      5.32 o
   7 -12   4      199.49      198.71      5.12 o
   8 -12   4      500.82      496.06      9.11 o
   9 -12   4      135.05      138.22      2.76 o
  10 -12   4       11.39       13.47      1.31 o
  -8 -11   4      107.48      111.84      5.29 o
  -7 -11   4       25.21       31.47      2.44 o
  -6 -11   4       40.85       45.19      2.53 o
  -5 -11   4      358.72      338.13      7.79 o
  -4 -11   4      770.62      747.94     14.38 o
  -3 -11   4      637.98      601.04     10.87 o
  -2 -11   4      459.03      437.34      8.07 o
  -1 -11   4      359.54      348.60      6.49 o
   0 -11   4      529.84      536.12      9.68 o
   1 -11   4     1315.19     1297.99     22.80 o
   2 -11   4      746.43      732.49     13.05 o
   3 -11   4      568.72      555.53      9.04 o
   4 -11   4      711.72      667.79     10.52 o
   5 -11   4      466.30      437.25      6.74 o
   6 -11   4      397.33      385.76      6.44 o
   7 -11   4      252.06      239.62      4.85 o
   8 -11   4      126.51      120.32      3.27 o
   9 -11   4       68.14       64.09      2.93 o
  10 -11   4       25.02       23.89      1.15 o
  -8 -10   4      366.93      361.87     10.50 o
  -7 -10   4      236.41      237.88      5.96 o
  -6 -10   4      186.97      183.55      5.26 o
  -5 -10   4     1069.82     1023.09     19.63 o
  -4 -10   4      666.65      661.37     11.22 o
  -3 -10   4       10.31       15.35      0.75 o
  -2 -10   4      942.40      965.35     13.20 o
  -1 -10   4     1213.51     1208.99     16.27 o
   0 -10   4        3.00        7.47      0.76 o
   1 -10   4      711.57      748.70      9.30 o
   2 -10   4      564.91      548.28      7.11 o
   3 -10   4       62.59       55.96      1.58 o
   4 -10   4       16.61       21.72      0.99 o
   5 -10   4        7.70       15.56      1.09 o
   6 -10   4       31.94       43.77      1.31 o
   7 -10   4       20.77       25.26      1.17 o
   8 -10   4       45.49       52.16      1.76 o
   9 -10   4      216.94      213.82      3.93 o
  10 -10   4        4.68        2.45      0.80 o
  11 -10   4        0.20        0.51      1.63 o
  -9  -9   4       37.97       33.16      2.52 o
  -8  -9   4        0.32        2.03      1.11 o
  -7  -9   4       18.05       17.19      1.25 o
  -6  -9   4       27.33       29.73      1.54 o
  -5  -9   4       41.12       45.95      1.49 o
  -4  -9   4        6.15       14.09      1.20 o
  -3  -9   4      167.41      164.53      2.53 o
  -2  -9   4      270.45      245.18      3.17 o
  -1  -9   4       12.14       25.39      0.75 o
   0  -9   4      421.21      415.27      4.81 o
   1  -9   4     1001.17     1019.41     11.46 o
   2  -9   4      459.21      477.01      5.43 o
   3  -9   4      347.48      341.08      4.47 o
   4  -9   4     1518.00     1434.75     17.56 o
   5  -9   4      820.21      807.93     10.32 o
   6  -9   4      431.85      436.78      7.06 o
   7  -9   4      324.93      326.30      5.11 o
   8  -9   4      199.70      195.09      3.93 o
   9  -9   4      155.90      151.85      3.29 o
  10  -9   4       70.65       73.98      2.04 o
  11  -9   4      190.77      197.83      4.44 o
 -10  -8   4        0.57        0.56      1.21 o
  -9  -8   4       36.12       46.30      2.31 o
  -8  -8   4      217.17      235.98      5.11 o
  -7  -8   4      338.54      342.12      5.49 o
  -6  -8   4      307.29      303.42      4.86 o
  -5  -8   4      659.86      633.40      8.99 o
  -4  -8   4      640.90      600.09      7.70 o
  -3  -8   4     2126.09     2130.76     23.35 o
  -2  -8   4     2859.76     2947.08     31.29 o
  -1  -8   4     2124.92     2076.66     22.37 o
   0  -8   4     1638.93     1655.40     17.39 o
   1  -8   4     2511.15     2627.32     27.12 o
   2  -8   4     3489.15     3654.85     38.59 o
   3  -8   4     2257.85     2196.93     24.63 o
   4  -8   4     1659.15     1612.44     18.85 o
   5  -8   4      275.79      303.96      3.89 o
   6  -8   4      543.99      516.34      8.21 o
   7  -8   4      569.71      563.76      8.99 o
   8  -8   4      113.08      113.21      2.85 o
   9  -8   4       78.49       81.37      2.42 o
  10  -8   4       36.42       41.94      1.59 o
  11  -8   4        2.75        5.73      1.03 o
 -10  -7   4       48.80       52.65      2.60 o
  -9  -7   4      235.12      233.19      4.47 o
  -8  -7   4      314.12      307.27      5.54 o
  -7  -7   4      127.27      124.09      2.42 o
  -6  -7   4      720.43      713.10     10.05 o
  -5  -7   4     1132.37     1107.65     14.61 o
  -4  -7   4      450.57      458.37      5.74 o
  -3  -7   4     1674.80     1692.66     18.58 o
  -2  -7   4     1134.62     1146.84     11.79 o
  -1  -7   4      622.33      578.19      5.92 o
   0  -7   4      493.13      474.23      5.10 o
   1  -7   4      538.89      530.32      5.25 o
   2  -7   4      549.47      580.10      5.93 o
   3  -7   4      309.81      306.72      3.37 o
   4  -7   4       24.68       36.25      0.91 o
   5  -7   4       97.72       97.59      1.53 o
   6  -7   4        2.62        4.97      0.56 o
   7  -7   4        1.54        3.96      0.66 o
   8  -7   4       36.10       35.85      1.21 o
   9  -7   4       33.03       33.64      1.35 o
  10  -7   4      170.62      162.43      3.78 o
  11  -7   4       40.28       35.15      1.92 o
 -11  -6   4       47.66       38.80      1.85 o
 -10  -6   4      129.98      115.78      3.23 o
  -9  -6   4        0.31        1.46      0.79 o
  -8  -6   4      136.46      122.24      2.69 o
  -7  -6   4      103.10       98.79      1.95 o
  -6  -6   4       18.25       26.57      0.98 o
  -5  -6   4        2.29        8.49      0.64 o
  -4  -6   4       38.07       47.90      1.44 o
  -3  -6   4      720.83      711.63      7.45 o
  -2  -6   4     2855.17     3137.34     30.62 o
  -1  -6   4       29.42       26.21      0.71 o
   0  -6   4      492.65      425.93      4.57 o
   1  -6   4     3183.23     3551.75     37.75 o
   2  -6   4     1633.08     1612.38     20.22 o
   3  -6   4     1978.58     2040.48     23.25 o
   4  -6   4     2070.97     2102.56     25.70 o
   5  -6   4     1477.02     1494.31     18.09 o
   6  -6   4     1333.65     1287.29     16.38 o
   7  -6   4     1126.16     1137.29     15.58 o
   8  -6   4      495.34      490.63      7.66 o
   9  -6   4      171.01      176.07      3.53 o
  10  -6   4      308.65      308.11      5.53 o
  11  -6   4       32.07       38.81      2.03 o
 -11  -5   4       79.37       99.58      2.76 o
 -10  -5   4       21.28       31.15      1.51 o
  -9  -5   4        3.41        7.60      1.07 o
  -8  -5   4       51.67       60.29      1.73 o
  -7  -5   4      639.13      619.22      8.84 o
  -6  -5   4     1081.38     1128.03     15.95 o
  -5  -5   4     1882.24     1785.72     23.14 o
  -4  -5   4     1463.94     1431.75     15.70 o
  -3  -5   4     1398.33     1253.06     13.20 o
  -2  -5   4     6648.06     6112.25     85.71 o
  -1  -5   4     4079.25     4227.61     43.57 o
   0  -5   4     1343.63     1077.02     11.20 o
   1  -5   4     5425.82     5535.36    111.68 o
   2  -5   4     5793.75     5610.15    153.44 o
   3  -5   4     3300.82     3488.91     39.53 o
   4  -5   4     2512.29     2503.91     27.55 o
   5  -5   4     2010.81     2024.89     25.43 o
   6  -5   4      704.32      668.95      8.54 o
   7  -5   4      303.55      310.09      4.74 o
   8  -5   4      172.58      175.17      3.44 o
   9  -5   4      145.11      159.30      3.29 o
  10  -5   4       92.39       97.99      2.35 o
  11  -5   4        1.19        0.50      0.77 o
 -11  -4   4      145.13      147.87      3.21 o
 -10  -4   4      318.39      324.95      9.37 o
  -9  -4   4      197.78      193.05      3.98 o
  -8  -4   4      553.74      530.80      8.88 o
  -7  -4   4     2610.13     2621.83     39.73 o
  -6  -4   4     1059.94     1022.87     13.44 o
  -5  -4   4      559.03      499.68      5.51 o
  -4  -4   4     2121.06     2088.06     22.13 o
  -3  -4   4      515.11      451.67      4.79 o
  -2  -4   4      725.91      696.62      6.72 o
  -1  -4   4     4281.69     4577.90     96.51 o
   0  -4   4      839.58      863.83      8.86 o
   1  -4   4       20.56       40.19      1.15 o
   2  -4   4      404.15      430.15      4.59 o
   3  -4   4       51.56       55.61      1.72 o
   4  -4   4       12.86       28.63      0.96 o
   5  -4   4        8.98       21.02      0.78 o
   6  -4   4     1639.12     1662.08     23.07 o
   7  -4   4      118.74      106.96      2.18 o
   8  -4   4       12.36       13.10      1.02 o
   9  -4   4      102.62       89.00      2.48 o
  10  -4   4       50.40       42.35      1.56 o
  11  -4   4       66.63       61.23      1.88 o
 -12  -3   4        9.99        6.24      0.96 o
 -11  -3   4       99.55       81.68      2.47 o
 -10  -3   4        3.61        2.63      0.81 o
  -9  -3   4      103.22       91.76      2.22 o
  -8  -3   4      487.07      453.17      7.15 o
  -7  -3   4        2.29       11.55      0.86 o
  -6  -3   4      587.74      695.65      8.67 o
  -5  -3   4        0.49        8.10      0.66 o
  -4  -3   4       88.02      150.62      2.13 o
  -3  -3   4      318.89      327.72      3.30 o
  -2  -3   4      519.35      475.00      4.78 o
  -1  -3   4      915.04      892.33      9.22 o
   0  -3   4      454.95      383.10      4.14 o
   1  -3   4     2308.05     2466.19     26.64 o
   2  -3   4     3585.94     3934.48     41.81 o
   3  -3   4     3230.20     3516.73     36.88 o
   4  -3   4     2898.63     2976.49     30.33 o
   5  -3   4     1548.22     1484.63     17.81 o
   6  -3   4     2344.60     2317.36     30.25 o
   7  -3   4      426.41      413.62      7.13 o
   8  -3   4      197.33      190.90      3.72 o
   9  -3   4      653.29      657.45     12.40 o
  10  -3   4      493.66      494.00      8.46 o
  11  -3   4       69.18       77.98      2.19 o
 -12  -2   4        9.98       14.82      1.09 o
 -11  -2   4       41.50       57.72      1.81 o
 -10  -2   4      169.63      191.95      3.75 o
  -9  -2   4      322.90      333.44      5.84 o
  -8  -2   4      431.73      448.45      7.14 o
  -7  -2   4      758.41      753.70      9.62 o
  -6  -2   4     2837.01     3036.94     34.21 o
  -5  -2   4     1844.24     1752.76     20.29 o
  -4  -2   4     1894.17     1695.78     17.71 o
  -3  -2   4     3648.06     3845.52     38.29 o
  -2  -2   4     4418.44     4191.87     63.73 o
  -1  -2   4    12815.90    12974.42    136.64 o
   0  -2   4     4289.90     4227.67    107.29 o
   1  -2   4     6345.65     5943.10     72.49 o
   2  -2   4     6669.24     6389.38     86.64 o
   3  -2   4     2332.01     2183.27     24.20 o
   4  -2   4     1354.64     1327.21     14.70 o
   5  -2   4     1582.56     1523.71     19.96 o
   6  -2   4      172.96      171.57      2.88 o
   7  -2   4       40.48       43.68      1.33 o
   8  -2   4      645.03      671.61     12.57 o
   9  -2   4      115.92      129.90      2.82 o
  10  -2   4        1.57        7.02      0.92 o
  11  -2   4        4.55       12.05      1.04 o
 -12  -1   4       40.48       43.55      1.60 o
 -11  -1   4      297.61      296.89      5.37 o
 -10  -1   4      197.06      204.35      3.91 o
  -9  -1   4      330.08      326.94      5.21 o
  -8  -1   4      934.28      918.79     13.14 o
  -7  -1   4      346.53      320.53      4.30 o
  -6  -1   4     1537.42     1577.41     19.71 o
  -5  -1   4     2412.22     2501.80     28.27 o
  -4  -1   4     2542.30     2667.22     26.57 o
  -3  -1   4     2318.96     2484.51     24.48 o
  -2  -1   4      655.48      569.39      6.08 o
  -1  -1   4     4050.46     3858.85     66.00 o
   0  -1   4     4834.88     5084.09    117.46 o
   1  -1   4      542.40      552.19      6.94 o
   2  -1   4      632.42      809.51      8.30 o
   3  -1   4      183.64      185.62      2.19 o
   4  -1   4        8.80       17.36      0.54 o
   5  -1   4       54.74       64.05      2.20 o
   6  -1   4       12.66       15.37      0.73 o
   7  -1   4      239.68      222.43      3.86 o
   8  -1   4      141.85      128.12      3.09 o
   9  -1   4       51.56       43.24      1.58 o
  10  -1   4      140.20      125.71      2.85 o
  11  -1   4       95.68       93.59      2.41 o
 -12   0   4       71.06       59.30      2.14 o
 -11   0   4       40.30       31.34      1.35 o
 -10   0   4       32.53       40.40      1.31 o
  -9   0   4       21.50       17.95      0.98 o
  -8   0   4       92.86       85.16      1.59 o
  -7   0   4       61.51       64.47      1.14 o
  -6   0   4       15.19       19.70      0.57 o
  -5   0   4      344.38      356.38      3.59 o
  -4   0   4      928.33     1003.30      9.08 o
  -3   0   4      245.77      230.17      2.23 o
  -2   0   4      934.88      901.00     10.46 o
  -1   0   4     4840.08     4530.90     71.47 o
   0   0   4     1234.54     1132.19     14.49 o
   1   0   4     1491.10     1485.17     15.65 o
   2   0   4     6870.61     6871.91    131.02 o
   3   0   4     1677.99     1611.19     18.39 o
   4   0   4      759.60      692.78      8.31 o
   5   0   4     1923.69     1904.71     23.98 o
   6   0   4      833.07      840.39     12.24 o
   7   0   4      697.66      680.88     11.34 o
   8   0   4      584.20      592.82      9.89 o
   9   0   4      147.75      159.88      3.30 o
  10   0   4       65.63       72.03      2.63 o
 -12   1   4       39.41       46.40      2.14 o
 -11   1   4        1.30        4.25      1.38 o
 -10   1   4       41.36       51.70      2.67 o
  -9   1   4      388.69      383.14      5.68 o
  -8   1   4      272.43      272.07      3.84 o
  -7   1   4      207.54      202.80      2.68 o
  -6   1   4     2065.42     2072.40     22.06 o
  -5   1   4     4911.55     5528.52     56.30 o
  -4   1   4     1869.96     1804.05     17.05 o
  -3   1   4     3143.16     3135.10     30.34 o
  -2   1   4     3632.60     3746.22     61.47 o
  -1   1   4     5756.69     5351.14    102.91 o
   0   1   4     8737.67     8214.62    133.03 o
   1   1   4     3939.32     4134.72     67.68 o
   2   1   4     2177.02     2127.07     21.60 o
   3   1   4     2568.98     2598.55     29.52 o
   4   1   4     1979.81     1965.90     22.84 o
   5   1   4      873.91      850.44     11.66 o
   6   1   4      387.39      397.43      6.44 o
   7   1   4      318.03      332.54      5.29 o
   8   1   4        3.56        9.17      1.12 o
   9   1   4       48.79       62.25      2.20 o
  10   1   4       51.03       62.92      2.56 o
 -13   2   4       29.03       34.64      1.99 o
 -12   2   4       37.98       40.30      2.09 o
 -11   2   4       86.44       92.03      2.54 o
 -10   2   4      153.47      156.49      3.49 o
  -9   2   4      428.68      425.53      7.17 o
  -8   2   4     1287.30     1280.22     16.05 o
  -7   2   4      265.71      257.08      3.93 o
  -6   2   4      310.33      296.97      3.05 o
  -5   2   4     2066.78     2184.10     18.98 o
  -4   2   4      416.06      349.42      3.69 o
  -3   2   4      386.35      337.39      4.41 o
  -2   2   4     1482.15     1654.27     24.01 o
  -1   2   4      261.59      257.04      4.28 o
   0   2   4      753.11      802.90     10.59 o
   1   2   4      380.82      379.39      4.31 o
   2   2   4        6.87       16.82      0.50 o
   3   2   4       42.81       58.88      1.40 o
   4   2   4       43.29       51.60      1.10 o
   5   2   4      146.69      143.83      2.98 o
   6   2   4       21.31       25.46      1.17 o
   7   2   4       38.04       36.57      1.46 o
   8   2   4      315.43      297.50      6.97 o
   9   2   4        0.71        3.53      1.17 o
  10   2   4        7.20        6.57      1.29 o
 -13   3   4       80.83       80.58      4.58 o
 -12   3   4        0.24        0.00      0.95 o
 -11   3   4       52.07       43.83      1.72 o
 -10   3   4      578.80      567.50      9.77 o
  -9   3   4       16.36       21.93      1.42 o
  -8   3   4       31.12       29.66      1.28 o
  -7   3   4      200.89      211.12      3.66 o
  -6   3   4      264.27      261.59      3.08 o
  -5   3   4      344.97      336.44      4.07 o
  -4   3   4       14.83       12.08      0.78 o
  -3   3   4      311.52      275.97      4.56 o
  -2   3   4      656.48      629.10     10.68 o
  -1   3   4     1530.08     1577.50     27.82 o
   0   3   4     2554.62     2775.34     44.04 o
   1   3   4     1129.25     1150.78     13.99 o
   2   3   4     1692.53     1714.68     19.83 o
   3   3   4     4520.53     4731.75     59.74 o
   4   3   4      868.10      875.81     13.31 o
   5   3   4      656.16      619.99     10.56 o
   6   3   4      662.89      662.28     11.32 o
   7   3   4      263.75      269.62      5.71 o
   8   3   4      390.66      387.60     10.98 o
   9   3   4      269.66      276.61     10.20 o
 -12   4   4        1.41        2.79      0.89 o
 -11   4   4        0.63        1.23      0.81 o
 -10   4   4       88.67       97.80      2.56 o
  -9   4   4      800.77      806.68     10.46 o
  -8   4   4      681.51      652.10      7.96 o
  -7   4   4      101.55       89.43      1.50 o
  -6   4   4      457.23      429.67      4.99 o
  -5   4   4     1293.42     1308.06     13.50 o
  -4   4   4     1855.36     1843.11     21.14 o
  -3   4   4     1462.34     1421.70     24.32 o
  -2   4   4     2032.29     2060.04     38.79 o
  -1   4   4     1817.08     1773.22     34.33 o
   0   4   4     3519.65     3692.37     50.80 o
   1   4   4     2087.76     2079.13     25.07 o
   2   4   4      612.41      582.64      9.02 o
   3   4   4     1951.34     1907.44     29.42 o
   4   4   4       74.48       73.43      2.19 o
   5   4   4       19.49       22.11      1.83 o
   6   4   4      670.55      644.60     12.72 o
   7   4   4      267.74      284.61      6.85 o
   8   4   4        5.85        4.88      1.40 o
   9   4   4      104.63      116.95      9.41 o
 -12   5   4       96.09       94.92      2.62 o
 -11   5   4       65.41       64.57      3.15 o
 -10   5   4      314.54      305.62      5.61 o
  -9   5   4      509.54      508.40      6.61 o
  -8   5   4       72.61       74.03      1.58 o
  -7   5   4      421.46      419.04      5.03 o
  -6   5   4      472.82      478.92      5.87 o
  -5   5   4      293.85      306.72      3.55 o
  -4   5   4     1401.47     1525.43     20.28 o
  -3   5   4      419.77      420.20      8.28 o
  -2   5   4      431.11      380.92      7.70 o
  -1   5   4      182.05      211.43      4.12 o
   0   5   4        4.61       14.13      0.78 o
   1   5   4       34.52       41.11      1.47 o
   2   5   4        2.15        7.75      0.85 o
   3   5   4      294.55      311.22      6.67 o
   4   5   4      205.47      213.89      5.74 o
   5   5   4        3.22        4.10      1.05 o
   6   5   4       26.08       27.57      1.87 o
   7   5   4       54.46       56.48      2.43 o
   8   5   4      128.91      116.58      6.21 o
 -12   6   4        3.57        3.31      1.21 o
 -11   6   4       40.27       40.86      1.88 o
 -10   6   4       15.53       15.71      1.08 o
  -9   6   4        0.04        3.74      0.67 o
  -8   6   4       33.39       28.04      1.04 o
  -7   6   4       18.87       23.36      1.13 o
  -6   6   4        4.49        8.13      0.46 o
  -5   6   4      272.74      268.74      3.37 o
  -4   6   4      101.19       90.97      2.21 o
  -3   6   4       26.98       38.64      1.56 o
  -2   6   4      385.47      403.12      8.06 o
  -1   6   4     1072.32      977.46     17.73 o
   0   6   4      552.07      576.97      7.65 o
   1   6   4      853.82      860.86     13.21 o
   2   6   4      408.65      405.85      7.02 o
   3   6   4      404.57      393.17      8.27 o
   4   6   4      572.85      563.53     11.74 o
   5   6   4      208.46      209.52      5.59 o
   6   6   4      249.22      243.50      6.47 o
   7   6   4      300.97      310.42      9.16 o
 -12   7   4       16.92       15.42      1.45 o
 -11   7   4        8.38        6.95      1.10 o
 -10   7   4       95.89       92.37      3.17 o
  -9   7   4       14.82       14.15      0.93 o
  -8   7   4      370.13      354.10      5.70 o
  -7   7   4      644.41      611.08      8.63 o
  -6   7   4      216.08      204.25      3.99 o
  -5   7   4      331.91      345.20      6.76 o
  -4   7   4     1627.63     1581.08     26.46 o
  -3   7   4      728.38      713.96     13.84 o
  -2   7   4      722.85      701.54     13.60 o
  -1   7   4     1899.75     1870.99     36.30 o
   0   7   4      415.33      424.38      6.16 o
   1   7   4      231.39      233.13      4.68 o
   2   7   4      773.33      730.88     13.42 o
   3   7   4      254.63      233.28      5.19 o
   4   7   4      114.48      107.52      2.93 o
   5   7   4      139.55      132.26      4.02 o
   6   7   4       68.87       68.01      2.74 o
   7   7   4        5.12        7.78      1.51 o
 -11   8   4       27.81       27.82      2.03 o
 -10   8   4       16.23       16.75      1.10 o
  -9   8   4       76.05       79.22      2.12 o
  -8   8   4      288.87      289.80      4.97 o
  -7   8   4      137.24      143.19      2.76 o
  -6   8   4       99.72       94.10      1.62 o
  -5   8   4       30.13       41.55      1.07 o
  -4   8   4      174.88      169.39      4.01 o
  -3   8   4      452.10      444.63      9.06 o
  -2   8   4      117.98      123.47      3.42 o
  -1   8   4        0.43        5.25      0.74 o
   0   8   4        4.40        5.49      0.55 o
   1   8   4       41.51       36.20      1.46 o
   2   8   4        0.14        3.40      1.04 o
   3   8   4        1.91        5.04      0.84 o
   4   8   4        1.13        2.74      0.88 o
   5   8   4      202.19      198.92      5.43 o
   6   8   4       16.90       19.15      1.81 o
 -11   9   4       43.40       49.84      2.51 o
 -10   9   4        3.72        3.39      0.86 o
  -9   9   4        0.70        2.93      0.88 o
  -8   9   4        0.16        4.01      0.74 o
  -7   9   4      155.17      135.51      2.68 o
  -6   9   4       12.85       10.57      0.63 o
  -5   9   4        1.66        2.20      0.54 o
  -4   9   4      212.96      193.00      4.52 o
  -3   9   4      121.68      117.47      3.39 o
  -2   9   4      117.41      119.53      2.69 o
  -1   9   4      256.67      265.66      4.60 o
   0   9   4      452.55      473.60     10.06 o
   1   9   4      175.85      179.10      4.26 o
   2   9   4      302.66      304.14      7.93 o
   3   9   4      239.69      244.22      6.70 o
   4   9   4       86.26       86.38      3.99 o
   5   9   4      228.93      227.26      7.96 o
 -10  10   4        1.67        2.30      0.85 o
  -9  10   4       52.59       46.91      1.70 o
  -8  10   4       66.55       60.46      1.85 o
  -7  10   4      142.10      140.75      2.79 o
  -6  10   4       50.20       44.24      2.10 o
  -5  10   4       55.02       54.98      1.67 o
  -4  10   4      303.87      296.48      5.67 o
  -3  10   4      332.93      326.12      8.28 o
  -2  10   4      193.93      198.59      3.84 o
  -1  10   4      226.94      234.86      4.63 o
   0  10   4      516.64      514.54     10.99 o
   1  10   4       99.45       99.22      3.16 o
   2  10   4      113.61      107.92      3.55 o
   3  10   4       54.39       52.72      2.51 o
  -9  11   4       22.03       23.50      1.35 o
  -8  11   4        4.01        5.44      0.82 o
  -7  11   4       59.66       65.90      1.60 o
  -6  11   4       81.82       80.48      1.89 o
  -5  11   4       11.04       14.70      1.00 o
  -4  11   4        4.24        7.97      2.34 o
  -3  11   4      175.56      166.69      3.59 o
  -2  11   4        0.10        2.11      0.57 o
  -1  11   4        0.05        1.58      0.67 o
   0  11   4       81.77       70.41      2.18 o
   1  11   4      180.66      186.55      5.23 o
   2  11   4       60.91       64.19      2.68 o
  -8  12   4        3.65        3.05      1.32 o
  -7  12   4        0.94        1.35      0.79 o
  -6  12   4        0.09        2.05      0.65 o
  -5  12   4        1.83        2.81      0.85 o
  -4  12   4       98.59       94.51      3.72 o
  -3  12   4       24.08       27.74      1.07 o
  -2  12   4       32.15       36.02      1.30 o
  -1  12   4       97.06      107.07      2.80 o
   0  12   4      130.70      140.37      5.04 o
   1  12   4      104.78      111.55      6.72 o
  -6  13   4       44.82       30.51      2.75 o
  -5  13   4       19.39       19.30      1.33 o
  -4  13   4       91.77       94.25      3.04 o
  -3  13   4      100.23      107.88      2.71 o
  -2  13   4       56.31       58.63      2.33 o
  -1 -16   5      179.95      173.90      6.36 o
   0 -16   5        1.28        1.22      1.22 o
   1 -16   5       42.01       47.18      2.40 o
   2 -16   5       86.57       92.15      3.35 o
   3 -16   5       82.14       83.43      3.19 o
   4 -16   5       65.57       72.13      3.04 o
   5 -16   5      234.83      228.97      6.38 o
   6 -16   5        8.97       13.11      3.05 o
  -3 -15   5       73.14       80.86      3.37 o
  -2 -15   5      247.94      254.20      6.57 o
  -1 -15   5      359.81      371.14      7.78 o
   0 -15   5      126.07      128.46      3.40 o
   1 -15   5      134.08      135.80      3.39 o
   2 -15   5      159.54      175.16      4.11 o
   3 -15   5      344.38      346.98      7.31 o
   4 -15   5      123.66      123.49      3.27 o
   5 -15   5       86.07       85.78      2.63 o
   6 -15   5       30.14       31.43      2.17 o
   7 -15   5       41.94       38.41      2.38 o
  -5 -14   5       36.58       43.51      2.65 o
  -4 -14   5       98.59      102.18      4.43 o
  -3 -14   5      103.84      108.48      3.94 o
  -2 -14   5       71.45       83.23      2.88 o
  -1 -14   5        1.99        2.29      1.13 o
   0 -14   5      120.57      127.19      3.18 o
   1 -14   5      104.58      111.86      2.92 o
   2 -14   5        0.07        1.69      0.76 o
   3 -14   5        8.66       10.06      1.04 o
   4 -14   5       12.15       14.36      1.26 o
   5 -14   5        1.65        5.91      0.95 o
   6 -14   5        6.40       10.94      1.09 o
   7 -14   5       54.37       59.08      2.02 o
   8 -14   5       51.13       52.92      2.11 o
  -6 -13   5       25.10       27.38      1.89 o
  -5 -13   5      113.23      103.40      3.27 o
  -4 -13   5       20.78       16.67      1.68 o
  -3 -13   5       58.50       54.21      2.32 o
  -2 -13   5       63.86       57.80      2.32 o
  -1 -13   5      295.43      286.01      6.08 o
   0 -13   5      194.70      185.87      3.86 o
   1 -13   5       95.63       96.03      2.37 o
   2 -13   5      384.97      388.69      7.34 o
   3 -13   5      472.24      469.03      8.73 o
   4 -13   5      247.98      244.35      4.76 o
   5 -13   5      489.74      490.93      8.83 o
   6 -13   5      385.49      374.80      7.01 o
   7 -13   5      218.15      210.90      4.40 o
   8 -13   5       35.98       35.32      1.81 o
   9 -13   5       51.76       55.86      2.04 o
  -7 -12   5       34.55       38.86      2.59 o
  -6 -12   5      365.50      364.00      8.47 o
  -5 -12   5      391.11      385.38      8.79 o
  -4 -12   5      174.03      168.74      3.99 o
  -3 -12   5      269.37      258.18      5.60 o
  -2 -12   5      346.44      352.17      5.75 o
  -1 -12   5      532.38      535.46      9.76 o
   0 -12   5     1164.21     1161.34     20.48 o
   1 -12   5      481.88      483.43      8.85 o
   2 -12   5      637.63      624.92     11.28 o
   3 -12   5      833.62      822.55     13.22 o
   4 -12   5      386.10      384.61      6.03 o
   5 -12   5      328.71      319.66      5.46 o
   6 -12   5      466.99      443.17      8.10 o
   7 -12   5       23.46       30.80      1.43 o
   8 -12   5       14.97       19.64      1.62 o
   9 -12   5      425.71      408.40      7.45 o
  -8 -11   5       61.16       63.91      4.58 o
  -7 -11   5      472.25      445.73     12.51 o
  -6 -11   5      188.00      184.68      4.78 o
  -5 -11   5        3.65        6.86      1.11 o
  -4 -11   5      186.63      187.58      3.97 o
  -3 -11   5      412.72      408.43      8.22 o
  -2 -11   5       74.39       79.77      1.82 o
  -1 -11   5       78.32       96.50      1.85 o
   0 -11   5      180.19      189.18      3.08 o
   1 -11   5       90.10       87.69      1.72 o
   2 -11   5       13.92       22.58      1.08 o
   3 -11   5      182.29      179.13      3.03 o
   4 -11   5        0.10        4.31      0.57 o
   5 -11   5      179.77      187.05      3.17 o
   6 -11   5       73.40       79.23      1.80 o
   7 -11   5      132.86      136.97      2.61 o
   8 -11   5       29.15       28.60      1.46 o
   9 -11   5        0.48        4.01      0.99 o
  10 -11   5       33.15       36.56      1.46 o
  -9 -10   5        4.88        3.18      1.54 o
  -8 -10   5        0.55        1.90      1.40 o
  -7 -10   5       18.77       14.23      1.69 o
  -6 -10   5        0.07        2.97      0.90 o
  -5 -10   5      125.34      125.71      2.99 o
  -4 -10   5       98.10       88.55      2.04 o
  -3 -10   5        2.73        7.34      0.65 o
  -2 -10   5      496.71      485.38      6.68 o
  -1 -10   5      266.89      271.56      3.57 o
   0 -10   5      786.21      756.66      9.88 o
   1 -10   5     1058.62     1068.40     13.78 o
   2 -10   5      718.07      682.16      8.42 o
   3 -10   5     1844.16     1831.79     23.72 o
   4 -10   5      932.40      957.56     12.99 o
   5 -10   5      536.72      539.20      7.92 o
   6 -10   5      593.53      591.27      9.40 o
   7 -10   5      607.54      585.66      9.13 o
   8 -10   5       40.79       44.81      2.69 o
   9 -10   5      532.53      545.52     10.70 o
  10 -10   5      308.83      306.46      5.20 o
  -9  -9   5       99.88      110.52      3.56 o
  -8  -9   5      184.69      193.98      5.05 o
  -7  -9   5      426.72      438.53      8.53 o
  -6  -9   5      106.12      110.13      2.19 o
  -5  -9   5      751.09      743.40     10.52 o
  -4  -9   5     2238.02     2229.52     29.28 o
  -3  -9   5      467.64      449.21      5.35 o
  -2  -9   5     1585.99     1533.31     16.90 o
  -1  -9   5     1543.86     1535.01     16.88 o
   0  -9   5     1417.38     1438.08     16.66 o
   1  -9   5     2224.53     2184.83     25.11 o
   2  -9   5     2464.88     2446.89     26.83 o
   3  -9   5       75.14       93.40      2.07 o
   4  -9   5      460.84      466.47      5.93 o
   5  -9   5      946.58      884.83     12.60 o
   6  -9   5       80.31       86.02      2.07 o
   7  -9   5      239.89      232.84      4.98 o
   8  -9   5       65.57       66.02      2.48 o
   9  -9   5        0.39        0.86      1.29 o
  10  -9   5       27.40       31.47      1.79 o
 -10  -8   5      114.88      114.65      3.23 o
  -9  -8   5       94.38       94.41      2.38 o
  -8  -8   5       90.17       91.11      2.29 o
  -7  -8   5      875.40      852.10     13.88 o
  -6  -8   5      292.47      283.56      4.60 o
  -5  -8   5      443.81      443.25      6.13 o
  -4  -8   5      894.87      885.02     10.82 o
  -3  -8   5      419.97      399.12      4.49 o
  -2  -8   5      169.96      178.06      2.20 o
  -1  -8   5      412.87      410.99      4.54 o
   0  -8   5      437.97      491.90      5.46 o
   1  -8   5        3.60       13.32      0.52 o
   2  -8   5       94.89      112.04      1.43 o
   3  -8   5      168.50      155.74      2.80 o
   4  -8   5      150.77      177.85      2.69 o
   5  -8   5       17.41       26.41      0.88 o
   6  -8   5      127.91      139.73      2.42 o
   7  -8   5      263.18      258.81      4.29 o
   8  -8   5      216.96      219.10      4.14 o
   9  -8   5      366.65      356.37      7.25 o
  10  -8   5       37.05       39.07      2.09 o
  11  -8   5       27.65       29.55      1.70 o
 -10  -7   5        0.16        2.29      0.88 o
  -9  -7   5       46.75       37.44      1.56 o
  -8  -7   5       50.11       59.22      1.79 o
  -7  -7   5       19.14       27.86      1.30 o
  -6  -7   5        1.26        4.99      0.98 o
  -5  -7   5       92.60      100.87      1.68 o
  -4  -7   5     2186.82     2179.32     26.13 o
  -3  -7   5      189.84      186.20      2.35 o
  -2  -7   5      166.20      140.60      1.78 o
  -1  -7   5     1904.60     1922.24     19.79 o
   0  -7   5     1555.43     1518.93     16.28 o
   1  -7   5     1788.78     1775.33     18.98 o
   2  -7   5     2838.02     3048.85     32.79 o
   3  -7   5     1514.31     1481.87     18.26 o
   4  -7   5     1428.53     1488.37     18.03 o
   5  -7   5     1878.21     1875.83     23.62 o
   6  -7   5     1006.52     1002.98     13.48 o
   7  -7   5      423.79      421.48      6.62 o
   8  -7   5      415.54      427.48      8.26 o
   9  -7   5      161.36      163.98      3.37 o
  10  -7   5       73.38       82.62      2.16 o
  11  -7   5      210.25      217.30      4.93 o
 -11  -6   5        5.97       10.30      1.04 o
 -10  -6   5        0.67        2.49      0.86 o
  -9  -6   5      248.50      256.78      4.81 o
  -8  -6   5      556.36      564.12      9.46 o
  -7  -6   5      940.21      933.10     14.09 o
  -6  -6   5     1051.66     1015.20     13.38 o
  -5  -6   5      684.77      639.46      8.52 o
  -4  -6   5     3315.87     3424.77     39.72 o
  -3  -6   5     3303.58     3277.22     35.81 o
  -2  -6   5     1945.54     1789.30     18.73 o
  -1  -6   5     3825.43     4080.55     44.43 o
   0  -6   5     4882.33     5288.64     57.42 o
   1  -6   5     3522.00     3686.93     38.29 o
   2  -6   5     4113.02     4417.73     54.21 o
   3  -6   5     2085.98     2060.52     22.74 o
   4  -6   5     1330.85     1283.61     15.59 o
   5  -6   5      238.46      240.58      3.35 o
   6  -6   5      268.94      256.03      3.94 o
   7  -6   5      146.15      152.02      2.63 o
   8  -6   5      172.34      175.88      3.89 o
   9  -6   5       35.69       30.91      1.40 o
  10  -6   5       32.68       38.77      1.72 o
  11  -6   5       61.30       67.70      1.99 o
 -11  -5   5       86.90       91.83      3.25 o
 -10  -5   5       50.31       50.84      1.79 o
  -9  -5   5      757.84      710.35     11.77 o
  -8  -5   5      361.19      337.78      5.93 o
  -7  -5   5      103.86       90.13      1.98 o
  -6  -5   5      602.07      588.36      7.43 o
  -5  -5   5      288.14      245.76      3.28 o
  -4  -5   5      167.22      167.85      2.03 o
  -3  -5   5     1540.83     1568.87     16.05 o
  -2  -5   5      414.18      403.89      3.99 o
  -1  -5   5      264.84      284.91      2.95 o
   0  -5   5      252.68      272.04      2.83 o
   1  -5   5       10.19       35.27      1.20 o
   2  -5   5       23.93       33.41      0.83 o
   3  -5   5       13.63       23.52      0.72 o
   4  -5   5     1540.30     1600.63     18.87 o
   5  -5   5      802.43      780.95      9.81 o
   6  -5   5       35.16       38.19      1.08 o
   7  -5   5      219.40      207.88      4.38 o
   8  -5   5       36.29       34.58      1.38 o
   9  -5   5      206.61      199.56      3.97 o
  10  -5   5      163.09      153.17      3.23 o
  11  -5   5       95.49       92.03      2.37 o
 -12  -4   5        0.23        0.29      0.83 o
 -11  -4   5       10.35        6.21      0.92 o
 -10  -4   5      277.28      237.30      5.08 o
  -9  -4   5       15.27       12.28      0.95 o
  -8  -4   5      323.25      336.96      6.61 o
  -7  -4   5      184.11      218.91      3.27 o
  -6  -4   5        9.11       16.67      0.75 o
  -5  -4   5      145.50      149.36      1.86 o
  -4  -4   5     1212.77     1215.89     12.62 o
  -3  -4   5      846.32      784.33      8.06 o
  -2  -4   5     1692.71     1653.28     16.81 o
  -1  -4   5     2662.41     2680.27     28.37 o
   0  -4   5     4905.47     5015.47    110.33 o
   1  -4   5     3630.22     3897.72     43.44 o
   2  -4   5     7574.87     7467.91    144.19 o
   3  -4   5     2477.41     2464.89     28.50 o
   4  -4   5     3679.29     3781.46     40.17 o
   5  -4   5     1465.99     1446.06     18.99 o
   6  -4   5      391.19      357.27      5.93 o
   7  -4   5     1261.25     1241.38     22.54 o
   8  -4   5      901.01      900.64     14.92 o
   9  -4   5      217.15      221.38      4.79 o
  10  -4   5      191.61      197.78      3.94 o
  11  -4   5      237.63      253.14      5.93 o
 -12  -3   5       40.89       53.43      1.79 o
 -11  -3   5      176.37      189.32      3.79 o
 -10  -3   5       43.14       53.16      3.10 o
  -9  -3   5      257.73      275.73      5.00 o
  -8  -3   5      766.75      774.31     11.79 o
  -7  -3   5      755.51      707.35      9.44 o
  -6  -3   5      724.09      641.38      7.99 o
  -5  -3   5     1579.81     1552.84     17.46 o
  -4  -3   5     1223.18     1119.71     11.74 o
  -3  -3   5     7294.54     6667.51     92.36 o
  -2  -3   5     4007.18     4194.66     43.29 o
  -1  -3   5     3081.50     3207.07     33.07 o
   0  -3   5     9358.27     8989.43     92.74 o
   1  -3   5     1992.58     1919.60     20.51 o
   2  -3   5     1896.04     1830.93     19.61 o
   3  -3   5     2996.91     3119.90     35.98 o
   4  -3   5      954.06      920.19     10.64 o
   5  -3   5        2.57        8.47      0.79 o
   6  -3   5     1135.66     1132.46     16.20 o
   7  -3   5      597.09      606.61     10.21 o
   8  -3   5       38.32       51.62      1.72 o
   9  -3   5        2.13        6.10      0.95 o
  10  -3   5        8.47       14.17      1.07 o
  11  -3   5        0.03        3.21      1.01 o
 -12  -2   5       80.31       82.36      2.18 o
 -11  -2   5      136.21      138.23      2.97 o
 -10  -2   5      494.93      477.62      8.13 o
  -9  -2   5      121.63      114.16      2.29 o
  -8  -2   5      433.03      427.92      6.79 o
  -7  -2   5     1046.76      973.42     13.22 o
  -6  -2   5      460.96      432.14      5.21 o
  -5  -2   5     2075.02     2171.78     22.91 o
  -4  -2   5       51.75       46.20      1.29 o
  -3  -2   5      572.95      588.35      5.76 o
  -2  -2   5     2257.12     2530.86     24.01 o
  -1  -2   5      979.95     1142.22     12.35 o
   0  -2   5     1940.15     2417.83     26.54 o
   1  -2   5        6.06       26.00      0.80 o
   2  -2   5      146.20      167.09      2.68 o
   3  -2   5      499.12      531.78      6.34 o
   4  -2   5       25.33       37.28      1.51 o
   5  -2   5      522.66      505.68      7.11 o
   6  -2   5      726.05      701.59     10.85 o
   7  -2   5      231.50      220.76      4.17 o
   8  -2   5      187.41      179.53      3.98 o
   9  -2   5      329.77      319.41      5.74 o
  10  -2   5      186.19      177.25      3.64 o
 -12  -1   5        6.71       10.13      1.15 o
 -11  -1   5       28.00       32.95      1.40 o
 -10  -1   5      131.07      113.76      2.50 o
  -9  -1   5       12.29       17.44      0.90 o
  -8  -1   5        1.28        7.51      1.27 o
  -7  -1   5       31.72       38.26      2.48 o
  -6  -1   5      535.89      546.51      6.48 o
  -5  -1   5      210.01      197.37      2.24 o
  -4  -1   5      168.41      133.65      1.60 o
  -3  -1   5     1907.85     1960.19     17.86 o
  -2  -1   5     3253.13     3427.79     38.26 o
  -1  -1   5      645.26      582.51      7.22 o
   0  -1   5     7633.97     7701.91    140.50 o
   1  -1   5     2964.30     3117.74     35.00 o
   2  -1   5     1417.64     1307.85     13.65 o
   3  -1   5     3350.14     3544.82     38.33 o
   4  -1   5     2654.19     2708.62     31.29 o
   5  -1   5     1098.83     1041.91     14.20 o
   6  -1   5     1677.90     1679.96     23.32 o
   7  -1   5      774.11      799.87     12.11 o
   8  -1   5      328.34      328.80      6.60 o
   9  -1   5      190.33      206.44      4.50 o
  10  -1   5      331.84      350.71      7.77 o
 -12   0   5       11.54       14.87      1.69 o
 -11   0   5      210.64      213.25      5.26 o
 -10   0   5      240.02      262.12      5.39 o
  -9   0   5      227.56      230.70      3.63 o
  -8   0   5      390.89      391.11      6.31 o
  -7   0   5     3207.86     3402.78     38.94 o
  -6   0   5     1507.55     1498.36     16.20 o
  -5   0   5     1318.20     1211.77     12.10 o
  -4   0   5     2850.56     2897.68     26.61 o
  -3   0   5     3379.57     3541.76     34.96 o
  -2   0   5     4732.31     4439.82     70.21 o
  -1   0   5     6104.44     5797.68     90.04 o
   0   0   5     2453.78     2442.39     26.22 o
   1   0   5     1558.76     1454.58     15.49 o
   2   0   5     2508.91     2523.19     29.13 o
   3   0   5     1513.33     1444.63     15.51 o
   4   0   5      464.37      456.24      6.21 o
   5   0   5      420.02      401.02      5.63 o
   6   0   5        9.42       12.89      0.71 o
   7   0   5        0.38        3.08      0.88 o
   8   0   5      220.46      233.49      4.35 o
   9   0   5        1.82        4.04      0.98 o
  10   0   5       10.46        5.91      1.21 o
 -13   1   5        0.42        3.86      1.93 o
 -12   1   5       40.13       41.62      2.05 o
 -11   1   5      121.52      125.53      3.06 o
 -10   1   5      352.64      338.26      7.59 o
  -9   1   5      282.37      278.24      4.68 o
  -8   1   5      123.52      122.10      2.07 o
  -7   1   5      508.87      521.48      6.61 o
  -6   1   5      497.38      499.09      5.19 o
  -5   1   5      408.15      374.44      3.51 o
  -4   1   5      483.48      514.29      5.07 o
  -3   1   5      666.10      751.45      8.52 o
  -2   1   5      544.95      575.40      7.16 o
  -1   1   5      215.23      222.06      2.84 o
   0   1   5       64.92       75.21      1.45 o
   1   1   5        8.08       19.77      0.93 o
   2   1   5      698.31      732.13      8.31 o
   3   1   5      167.11      185.88      2.60 o
   4   1   5      176.38      178.22      2.54 o
   5   1   5       98.61      105.75      2.73 o
   6   1   5      745.07      714.12     12.43 o
   7   1   5      157.71      155.40      3.93 o
   8   1   5       34.89       36.66      2.00 o
   9   1   5      196.98      191.75      5.04 o
 -13   2   5        1.03        1.96      1.34 o
 -12   2   5      145.11      130.28      3.68 o
 -11   2   5        1.10        5.46      1.11 o
 -10   2   5       80.51       85.39      2.21 o
  -9   2   5        8.89       11.50      0.80 o
  -8   2   5       21.38       20.33      0.93 o
  -7   2   5      340.96      325.83      3.77 o
  -6   2   5      380.17      400.56      4.02 o
  -5   2   5      244.40      217.06      2.45 o
  -4   2   5      146.61      135.33      2.22 o
  -3   2   5     2558.48     2698.19     35.50 o
  -2   2   5     1943.21     1990.59     28.30 o
  -1   2   5     1510.51     1604.66     22.90 o
   0   2   5     2932.59     3083.01     41.22 o
   1   2   5     3819.18     3902.36     42.98 o
   2   2   5     2148.30     2156.54     22.33 o
   3   2   5     1301.91     1254.77     16.84 o
   4   2   5     1150.83     1095.79     16.55 o
   5   2   5      310.31      306.53      6.38 o
   6   2   5      881.32      864.20     16.82 o
   7   2   5      352.15      356.97      7.03 o
   8   2   5      305.94      322.22      9.38 o
   9   2   5       60.75       67.24      5.14 o
 -12   3   5        0.26        1.69      0.88 o
 -11   3   5      410.51      407.50      7.79 o
 -10   3   5      334.92      327.26      5.68 o
  -9   3   5       23.33       20.64      0.94 o
  -8   3   5      306.59      294.83      3.92 o
  -7   3   5      444.37      406.11      5.13 o
  -6   3   5      803.67      759.82      7.70 o
  -5   3   5     2543.18     2659.36     27.32 o
  -4   3   5     1079.43     1056.14     12.74 o
  -3   3   5     1845.08     1840.41     28.93 o
  -2   3   5     3979.17     4253.28     67.10 o
  -1   3   5     3115.73     3273.94     50.09 o
   0   3   5      973.29      951.25     14.40 o
   1   3   5     3871.13     4035.39     48.74 o
   2   3   5      129.51      118.69      1.81 o
   3   3   5       28.49       24.26      1.27 o
   4   3   5     1312.86     1278.88     22.27 o
   5   3   5      423.53      422.07      8.54 o
   6   3   5        6.35       10.63      1.08 o
   7   3   5       48.66       52.75      2.25 o
   8   3   5       79.66       86.45      3.63 o
 -12   4   5       80.95       82.74      2.43 o
 -11   4   5      135.39      136.78      3.03 o
 -10   4   5       60.25       67.34      1.67 o
  -9   4   5       10.94       12.37      0.87 o
  -8   4   5      271.54      271.42      3.59 o
  -7   4   5       90.53       98.14      1.41 o
  -6   4   5      370.89      381.46      4.51 o
  -5   4   5      190.82      204.08      2.50 o
  -4   4   5      334.66      323.47      4.35 o
  -3   4   5      101.54      111.62      1.97 o
  -2   4   5       24.51       36.92      2.31 o
  -1   4   5       30.00       38.43      2.34 o
   0   4   5       62.97       72.81      1.09 o
   1   4   5       56.06       73.33      1.29 o
   2   4   5      622.08      627.66      9.70 o
   3   4   5       58.41       67.40      2.64 o
   4   4   5        2.33        3.72      0.85 o
   5   4   5       58.63       64.19      2.52 o
   6   4   5      376.34      368.14      7.71 o
   7   4   5      154.16      151.13      4.21 o
   8   4   5      110.72      108.04      4.21 o
 -12   5   5        2.29        3.51      1.17 o
 -11   5   5        2.55        2.15      0.99 o
 -10   5   5        8.28        7.61      0.90 o
  -9   5   5        0.06        3.00      0.68 o
  -8   5   5       51.64       58.24      1.65 o
  -7   5   5      197.81      183.46      2.60 o
  -6   5   5       76.00       62.91      1.59 o
  -5   5   5      181.45      184.20      3.57 o
  -4   5   5      222.97      226.19      4.55 o
  -3   5   5     1261.48     1112.85     21.21 o
  -2   5   5     1038.87     1005.86     19.23 o
  -1   5   5     1175.31     1221.30     20.48 o
   0   5   5     1241.31     1271.73     17.17 o
   1   5   5      873.44      878.23     12.51 o
   2   5   5      824.14      799.31     13.47 o
   3   5   5      757.82      743.00     15.09 o
   4   5   5      785.65      759.70     15.55 o
   5   5   5      481.60      465.45     11.16 o
   6   5   5      368.41      357.79      8.93 o
   7   5   5      263.43      264.31      8.04 o
 -12   6   5       60.38       64.08      3.45 o
 -11   6   5        0.37        1.87      0.97 o
 -10   6   5      128.13      127.11      2.83 o
  -9   6   5      355.99      342.90      5.23 o
  -8   6   5      143.02      140.70      2.24 o
  -7   6   5      111.61      113.87      2.16 o
  -6   6   5      612.90      589.11      7.13 o
  -5   6   5      816.26      808.13     12.21 o
  -4   6   5      392.19      369.97      6.68 o
  -3   6   5     1501.59     1421.57     26.95 o
  -2   6   5      551.72      587.29     11.48 o
  -1   6   5      168.81      166.70      3.51 o
   0   6   5      621.01      600.93      9.30 o
   1   6   5      803.74      767.54     11.22 o
   2   6   5       87.12       82.37      1.99 o
   3   6   5      143.91      128.75      3.21 o
   4   6   5      201.74      188.19      4.48 o
   5   6   5       59.66       56.29      2.36 o
   6   6   5        2.28        2.66      1.10 o
   7   6   5       47.98       46.68      2.75 o
 -12   7   5       43.10       41.39      4.47 o
 -11   7   5        2.30        4.88      1.31 o
 -10   7   5      265.06      266.22      5.18 o
  -9   7   5      104.49      113.44      2.43 o
  -8   7   5       49.74       52.12      1.51 o
  -7   7   5       63.18       71.43      1.57 o
  -6   7   5       91.85       97.90      1.73 o
  -5   7   5      134.60      140.92      2.64 o
  -4   7   5      314.15      344.09      7.25 o
  -3   7   5        0.80        8.51      1.18 o
  -2   7   5       33.76       39.18      1.72 o
  -1   7   5       25.01       27.85      0.92 o
   0   7   5        8.99       20.28      1.24 o
   1   7   5       62.19       75.42      2.14 o
   2   7   5        1.48        5.44      1.32 o
   3   7   5      369.94      378.77      8.05 o
   4   7   5      310.98      317.00      7.00 o
   5   7   5        6.81        3.88      1.15 o
   6   7   5      105.51      115.17      4.58 o
 -11   8   5        0.57        1.31      1.23 o
 -10   8   5        6.37        5.06      0.91 o
  -9   8   5       46.43       38.16      1.41 o
  -8   8   5       38.92       34.61      1.29 o
  -7   8   5       10.01        6.49      0.68 o
  -6   8   5       13.23       14.35      0.76 o
  -5   8   5      190.47      174.14      3.39 o
  -4   8   5      182.34      177.67      4.24 o
  -3   8   5      127.37      116.54      3.93 o
  -2   8   5      344.54      350.69      7.31 o
  -1   8   5      451.30      459.12      8.11 o
   0   8   5      185.23      187.41      4.26 o
   1   8   5      607.87      612.63     13.06 o
   2   8   5      108.39      106.93      3.44 o
   3   8   5      299.12      296.39      7.95 o
   4   8   5      225.17      224.88      7.62 o
   5   8   5       61.76       63.46      3.61 o
 -10   9   5       73.95       68.68      1.89 o
  -9   9   5      196.71      185.42      3.79 o
  -8   9   5       20.37       20.01      1.62 o
  -7   9   5       41.80       39.06      1.82 o
  -6   9   5      448.79      435.74      6.74 o
  -5   9   5      107.63      108.84      6.89 o
  -4   9   5      366.16      358.51      7.95 o
  -3   9   5      386.75      377.87      8.53 o
  -2   9   5      280.38      285.77      5.99 o
  -1   9   5      256.06      258.08      4.62 o
   0   9   5      130.85      123.67      3.06 o
   1   9   5       69.33       66.20      2.11 o
   2   9   5       49.38       45.68      2.17 o
   3   9   5       81.68       74.32      2.96 o
   4   9   5        0.20        0.00      1.49 o
 -10  10   5       18.27       15.61      1.35 o
  -9  10   5       19.33       24.95      1.35 o
  -8  10   5      149.67      152.37      3.03 o
  -7  10   5       14.28       11.11      0.82 o
  -6  10   5       34.80       41.12      1.13 o
  -5  10   5      121.00      124.57      4.93 o
  -4  10   5        1.56        6.76      1.75 o
  -3  10   5        0.06        1.75      1.61 o
  -2  10   5      220.47      204.41      4.59 o
  -1  10   5      271.23      275.89      6.06 o
   0  10   5      104.59      105.61      2.79 o
   1  10   5       36.45       26.31      1.74 o
   2  10   5        0.19        0.61      1.08 o
   3  10   5       51.57       57.16      4.68 o
  -8  11   5        0.09        0.97      0.78 o
  -7  11   5        2.08        3.70      0.66 o
  -6  11   5      144.02      127.16      2.60 o
  -5  11   5       25.85       24.06      3.81 o
  -4  11   5       39.16       44.14      4.17 o
  -3  11   5      297.30      299.97     13.06 o
  -2  11   5       44.34       48.92      1.56 o
  -1  11   5      236.71      248.63      5.56 o
   0  11   5      122.63      125.58      3.26 o
   1  11   5        9.19        9.04      1.47 o
  -7  12   5        1.16        4.22      0.93 o
  -6  12   5       78.47       72.63      6.77 o
  -5  12   5      105.75      115.32      6.82 o
  -4  12   5       36.12       37.52      3.97 o
  -3  12   5       46.07       53.22      1.60 o
  -2  12   5      103.69      104.46      4.23 o
  -1  12   5        9.78       10.70      1.24 o
   2 -17   6       78.65       87.40      5.70 o
  -2 -16   6       74.52       83.28      3.40 o
  -1 -16   6       88.85       94.35      3.20 o
   0 -16   6       40.06       47.93      1.95 o
   1 -16   6      292.80      311.67      6.71 o
   2 -16   6       71.41       77.21      2.47 o
   3 -16   6       70.81       76.36      2.49 o
   4 -16   6       69.92       73.27      2.46 o
   5 -16   6       12.33       15.31      1.38 o
   6 -16   6       26.31       28.22      1.91 o
  -4 -15   6       71.94       80.08      3.48 o
  -3 -15   6        0.26        2.11      1.29 o
  -2 -15   6        0.67        1.13      1.20 o
  -1 -15   6      140.54      147.84      4.29 o
   0 -15   6        0.16        2.10      0.92 o
   1 -15   6        0.03        0.79      0.87 o
   2 -15   6        0.06        2.77      1.47 o
   3 -15   6        9.13       11.94      1.22 o
   4 -15   6       37.35       43.11      1.91 o
   5 -15   6       36.19       42.14      1.95 o
   6 -15   6      176.85      175.80      4.80 o
   7 -15   6       39.88       43.76      2.28 o
  -5 -14   6       30.39       27.36      1.88 o
  -4 -14   6       30.40       33.37      2.30 o
  -3 -14   6      129.05      123.36      4.32 o
  -2 -14   6      102.97       98.62      3.27 o
  -1 -14   6      110.58      111.75      4.72 o
   0 -14   6      177.80      176.43      4.11 o
   1 -14   6      306.30      303.97      6.49 o
   2 -14   6      239.03      244.56      5.40 o
   3 -14   6      476.75      475.61      9.72 o
   4 -14   6      410.36      410.05      8.55 o
   5 -14   6      272.68      268.69      5.99 o
   6 -14   6       71.67       71.82      2.92 o
   7 -14   6       66.66       71.27      3.70 o
   8 -14   6       81.60       81.33      4.05 o
  -6 -13   6      115.46      119.76      5.75 o
  -5 -13   6      167.80      167.97      4.51 o
  -4 -13   6      184.17      184.16      4.71 o
  -3 -13   6      322.84      319.00      6.71 o
  -2 -13   6      662.75      656.09     11.36 o
  -1 -13   6      437.84      439.27      8.91 o
   0 -13   6      448.34      447.63      9.07 o
   1 -13   6      812.78      808.02     15.74 o
   2 -13   6      165.95      167.45      3.94 o
   3 -13   6      370.34      376.62      6.94 o
   4 -13   6      389.31      374.86      8.52 o
   5 -13   6        2.81        6.01      0.92 o
   6 -13   6      150.48      150.92      4.87 o
   7 -13   6      281.37      264.05      5.07 o
   8 -13   6       42.52       39.76      1.96 o
   9 -13   6        0.01        0.98      1.22 o
  -7 -12   6        5.20        5.28      1.54 o
  -6 -12   6       18.97       20.58      2.17 o
  -5 -12   6      125.94      122.49      3.51 o
  -4 -12   6      128.81      126.45      3.51 o
  -3 -12   6        4.07        7.41      1.13 o
  -2 -12   6      103.95      116.60      2.33 o
  -1 -12   6       41.74       48.12      1.69 o
   0 -12   6       26.11       35.96      1.38 o
   1 -12   6       65.24       56.69      1.53 o
   2 -12   6       15.58       19.55      1.27 o
   3 -12   6      123.24      130.20      2.38 o
   4 -12   6      149.55      154.95      2.73 o
   5 -12   6       65.96       75.39      1.75 o
   6 -12   6      147.22      149.62      2.79 o
   7 -12   6        3.48        4.91      1.32 o
   8 -12   6      134.96      136.09      3.16 o
   9 -12   6       71.68       80.19      2.64 o
  -8 -11   6        0.10        2.85      1.44 o
  -7 -11   6      112.06      120.41      4.46 o
  -6 -11   6       75.10       74.29      2.33 o
  -5 -11   6       22.14       24.23      1.94 o
  -4 -11   6      271.62      266.17      5.32 o
  -3 -11   6      291.35      288.27      5.27 o
  -2 -11   6      380.89      379.10      6.08 o
  -1 -11   6     1544.20     1543.76     23.14 o
   0 -11   6      483.19      463.77      6.88 o
   1 -11   6     1908.47     1897.43     26.83 o
   2 -11   6      981.21      991.48     14.18 o
   3 -11   6      768.75      769.69     11.07 o
   4 -11   6      779.98      778.03     11.20 o
   5 -11   6      840.93      820.60     11.86 o
   6 -11   6       98.67       95.06      2.02 o
   7 -11   6      370.01      356.51      6.48 o
   8 -11   6      696.65      678.98     12.34 o
   9 -11   6       49.80       54.46      2.66 o
  10 -11   6       23.61       26.61      1.52 o
  -9 -10   6      115.46      122.94      3.85 o
  -8 -10   6       39.45       43.29      2.34 o
  -7 -10   6       86.83       94.87      2.73 o
  -6 -10   6     1109.48     1087.70     17.62 o
  -5 -10   6      145.52      149.03      3.04 o
  -4 -10   6      744.29      726.81     10.28 o
  -3 -10   6     1028.40     1008.29     14.03 o
  -2 -10   6      503.70      501.12      6.69 o
  -1 -10   6     1640.98     1644.78     18.76 o
   0 -10   6     2241.29     2229.56     26.72 o
   1 -10   6      412.95      442.23      5.36 o
   2 -10   6      143.95      159.97      2.14 o
   3 -10   6     1315.70     1284.96     16.87 o
   4 -10   6      198.01      205.21      4.12 o
   5 -10   6      459.03      437.41      6.51 o
   6 -10   6      117.61      119.63      2.46 o
   7 -10   6        6.95        8.10      1.10 o
   8 -10   6       11.37       12.20      1.22 o
   9 -10   6       55.19       59.10      2.63 o
  10 -10   6        8.46        5.35      1.09 o
  -9  -9   6      218.44      207.26      4.76 o
  -8  -9   6      227.08      221.76      4.92 o
  -7  -9   6       57.04       56.70      1.77 o
  -6  -9   6      357.52      349.14      5.55 o
  -5  -9   6       39.70       42.33      1.25 o
  -4  -9   6      103.90      103.72      1.81 o
  -3  -9   6       34.94       36.92      0.92 o
  -2  -9   6      226.16      237.82      2.98 o
  -1  -9   6       45.51       49.01      1.35 o
   0  -9   6        0.76       10.89      0.71 o
   1  -9   6      143.74      131.83      1.72 o
   2  -9   6      317.77      328.71      3.84 o
   3  -9   6      175.44      211.54      2.97 o
   4  -9   6      345.39      340.72      4.53 o
   5  -9   6      342.25      349.09      4.88 o
   6  -9   6      392.19      392.66      6.18 o
   7  -9   6      579.65      573.03      9.65 o
   8  -9   6      202.57      200.55      5.18 o
   9  -9   6       36.25       38.22      2.11 o
  10  -9   6      123.95      127.22      3.84 o
 -10  -8   6       10.19       13.12      1.06 o
  -9  -8   6        1.31        3.98      0.86 o
  -8  -8   6        7.11       12.91      1.00 o
  -7  -8   6        1.89        2.81      0.76 o
  -6  -8   6      550.14      551.23      8.62 o
  -5  -8   6      571.69      573.42      8.15 o
  -4  -8   6       18.45       17.43      0.96 o
  -3  -8   6      777.13      724.12      8.71 o
  -2  -8   6     1224.72     1179.88     13.04 o
  -1  -8   6     1455.43     1411.70     15.56 o
   0  -8   6     2405.03     2415.73     29.25 o
   1  -8   6     2998.88     3020.17     36.53 o
   2  -8   6     1196.36     1187.45     13.89 o
   3  -8   6     2513.18     2594.12     29.64 o
   4  -8   6     2327.54     2359.89     29.62 o
   5  -8   6     1224.03     1230.25     16.42 o
   6  -8   6      606.35      603.15      8.70 o
   7  -8   6      693.66      699.83     11.66 o
   8  -8   6      143.28      148.52      3.44 o
   9  -8   6      532.76      540.25     10.37 o
  10  -8   6      137.39      150.90      3.78 o
 -11  -7   6       22.04       33.19      1.76 o
 -10  -7   6      479.75      491.26      8.53 o
  -9  -7   6      249.19      257.11      5.07 o
  -8  -7   6      506.78      513.53      8.71 o
  -7  -7   6      399.30      393.52      7.61 o
  -6  -7   6     1012.68      974.17     13.54 o
  -5  -7   6     1033.11     1001.61     13.19 o
  -4  -7   6     1763.31     1668.17     20.80 o
  -3  -7   6     1420.75     1432.28     16.31 o
  -2  -7   6     2161.74     2143.11     22.41 o
  -1  -7   6     2647.45     2710.04     28.72 o
   0  -7   6     2526.15     2679.54     29.74 o
   1  -7   6     1520.41     1469.25     16.38 o
   2  -7   6     1757.60     1760.22     19.43 o
   3  -7   6       90.55       96.81      1.48 o
   4  -7   6       59.40       63.62      1.18 o
   5  -7   6      447.14      431.11      5.98 o
   6  -7   6       66.54       76.31      1.60 o
   7  -7   6        4.21        7.81      1.51 o
   8  -7   6        1.94        1.30      0.82 o
   9  -7   6      152.82      158.77      3.36 o
  10  -7   6       45.59       39.13      1.58 o
 -11  -6   6      180.67      165.88      4.02 o
 -10  -6   6      152.36      140.42      3.11 o
  -9  -6   6       79.04       73.05      2.06 o
  -8  -6   6      133.25      120.77      3.00 o
  -7  -6   6      138.57      132.70      2.74 o
  -6  -6   6      330.30      307.22      4.38 o
  -5  -6   6      253.71      245.23      3.29 o
  -4  -6   6      265.11      249.36      3.30 o
  -3  -6   6      569.50      619.96      6.85 o
  -2  -6   6      184.96      225.04      2.48 o
  -1  -6   6      213.43      258.71      2.94 o
   0  -6   6      129.58      171.86      2.09 o
   1  -6   6       99.11      110.46      2.21 o
   2  -6   6      881.32      870.97     10.04 o
   3  -6   6     1875.54     1925.16     22.68 o
   4  -6   6      152.85      157.20      2.25 o
   5  -6   6      383.93      384.47      5.37 o
   6  -6   6      135.30      135.68      2.37 o
   7  -6   6      705.78      686.23     12.81 o
   8  -6   6      552.45      532.67     10.19 o
   9  -6   6      273.22      275.52      5.19 o
  10  -6   6      232.40      222.27      4.88 o
 -11  -5   6       80.72       59.86      2.03 o
 -10  -5   6      316.13      320.59      6.54 o
  -9  -5   6      295.83      305.99      5.52 o
  -8  -5   6        0.28        2.18      0.73 o
  -7  -5   6       72.37       75.20      1.75 o
  -6  -5   6      773.87      767.85      9.58 o
  -5  -5   6      177.05      169.68      2.30 o
  -4  -5   6     2013.94     1977.38     20.13 o
  -3  -5   6     1850.98     1855.98     18.82 o
  -2  -5   6     1727.05     1738.32     16.99 o
  -1  -5   6     3987.82     4290.20     45.26 o
   0  -5   6     6469.38     6495.79    148.07 o
   1  -5   6     3257.28     3323.81     37.07 o
   2  -5   6     4162.36     4341.04     46.11 o
   3  -5   6     2331.43     2364.60     27.44 o
   4  -5   6      172.91      166.81      2.65 o
   5  -5   6     3031.46     3054.58     37.37 o
   6  -5   6     1011.32     1004.99     16.86 o
   7  -5   6      524.68      528.65     10.05 o
   8  -5   6      413.09      436.56      8.52 o
   9  -5   6      368.35      382.62      6.87 o
  10  -5   6       18.69       28.31      1.57 o
 -12  -4   6       18.57       26.59      1.40 o
 -11  -4   6       81.88       96.04      2.87 o
 -10  -4   6      173.18      184.35      4.19 o
  -9  -4   6      372.85      381.46      7.44 o
  -8  -4   6      366.05      356.84      6.16 o
  -7  -4   6      562.35      574.18      7.76 o
  -6  -4   6     1287.71     1274.54     16.61 o
  -5  -4   6     2248.81     2192.59     25.50 o
  -4  -4   6     3530.53     3744.81     38.87 o
  -3  -4   6     2758.72     2814.05     29.29 o
  -2  -4   6     8011.85     7442.02    135.08 o
  -1  -4   6     1417.16     1316.89     14.01 o
   0  -4   6     3006.76     3128.30     33.17 o
   1  -4   6     2610.04     2741.31     29.28 o
   2  -4   6     2121.41     2193.61     23.43 o
   3  -4   6       68.32       63.96      1.09 o
   4  -4   6      294.42      269.64      3.83 o
   5  -4   6     1289.30     1296.17     18.37 o
   6  -4   6      176.72      174.87      3.45 o
   7  -4   6       39.59       37.78      2.74 o
   8  -4   6        5.75        6.33      0.85 o
   9  -4   6        1.36        6.40      0.90 o
  10  -4   6       92.14       76.52      2.14 o
 -12  -3   6       46.85       46.19      1.77 o
 -11  -3   6       96.43       96.18      2.53 o
 -10  -3   6       19.40       17.62      1.11 o
  -9  -3   6      221.76      200.02      4.52 o
  -8  -3   6       47.25       38.69      1.16 o
  -7  -3   6      680.72      672.67      8.66 o
  -6  -3   6       20.19       22.19      0.92 o
  -5  -3   6       62.97       56.78      0.97 o
  -4  -3   6      461.79      493.48      5.68 o
  -3  -3   6      146.97      187.64      2.01 o
  -2  -3   6      117.89      143.95      1.67 o
  -1  -3   6     1118.76     1302.18     13.12 o
   0  -3   6      108.55      110.34      1.31 o
   1  -3   6      797.66      787.15      8.83 o
   2  -3   6      116.25      122.94      1.67 o
   3  -3   6      631.46      610.09      7.34 o
   4  -3   6      744.82      719.73      9.89 o
   5  -3   6     1127.32     1120.70     15.28 o
   6  -3   6      209.39      204.42      3.60 o
   7  -3   6      453.60      444.51      8.59 o
   8  -3   6      525.46      526.37      9.07 o
   9  -3   6      244.63      236.83      5.10 o
  10  -3   6       75.16       80.26      2.19 o
 -12  -2   6       32.96       21.67      1.49 o
 -11  -2   6        1.42        0.30      0.72 o
 -10  -2   6        0.18        0.99      0.71 o
  -9  -2   6        1.72        2.77      0.64 o
  -8  -2   6      565.53      580.18      7.89 o
  -7  -2   6       58.50       68.77      1.66 o
  -6  -2   6      375.39      351.71      4.28 o
  -5  -2   6      731.25      694.93      7.58 o
  -4  -2   6     2556.40     2595.32     27.04 o
  -3  -2   6     1835.47     1842.59     17.39 o
  -2  -2   6     6350.59     6053.65     70.68 o
  -1  -2   6     2988.11     3036.36     30.40 o
   0  -2   6     3268.14     3352.32     35.13 o
   1  -2   6     4939.80     5208.07     68.76 o
   2  -2   6     4016.28     4296.49     51.31 o
   3  -2   6     2721.10     2722.57     30.79 o
   4  -2   6     2417.16     2343.31     31.42 o
   5  -2   6     1762.64     1779.00     24.00 o
   6  -2   6      943.63      919.20     14.09 o
   7  -2   6      408.65      413.01      7.21 o
   8  -2   6      344.25      358.86      7.14 o
   9  -2   6      338.31      349.72      7.07 o
  10  -2   6       15.35       25.58      1.41 o
 -12  -1   6       39.83       49.09      2.83 o
 -11  -1   6      168.78      178.12      4.59 o
 -10  -1   6       25.31       28.22      1.37 o
  -9  -1   6      737.09      735.32     12.81 o
  -8  -1   6     1101.93     1094.38     15.20 o
  -7  -1   6      272.35      257.02      3.37 o
  -6  -1   6     1046.45      971.51     10.76 o
  -5  -1   6     1648.42     1633.38     16.40 o
  -4  -1   6     1901.39     1953.71     20.16 o
  -3  -1   6     3047.58     3215.27     31.70 o
  -2  -1   6     4789.34     5187.56    113.98 o
  -1  -1   6      392.01      307.76      3.56 o
   0  -1   6     1753.63     1775.25     20.01 o
   1  -1   6     2712.39     2947.57     33.17 o
   2  -1   6      991.46     1009.76     11.04 o
   3  -1   6      344.36      331.72      3.82 o
   4  -1   6      265.85      266.23      3.74 o
   5  -1   6       33.06       31.62      1.38 o
   6  -1   6      372.95      371.80      5.92 o
   7  -1   6       43.20       49.81      1.47 o
   8  -1   6       21.18       16.13      1.18 o
   9  -1   6       16.19       14.28      1.21 o
  10  -1   6        0.32        2.88      1.15 o
 -12   0   6       61.98       57.42      2.34 o
 -11   0   6      223.39      213.50      4.57 o
 -10   0   6      120.49      112.70      2.81 o
  -9   0   6      154.99      150.45      2.86 o
  -8   0   6       86.41       89.01      1.87 o
  -7   0   6      422.21      387.81      5.32 o
  -6   0   6       65.12       70.25      1.16 o
  -5   0   6      344.55      369.88      4.77 o
  -4   0   6      272.61      310.03      3.12 o
  -3   0   6       19.16       34.80      0.98 o
  -2   0   6       10.05       25.35      0.57 o
  -1   0   6      150.53      195.89      2.41 o
   0   0   6     1939.16     2127.34     22.80 o
   1   0   6     1272.15     1373.55     14.69 o
   2   0   6      260.07      262.40      3.15 o
   3   0   6      589.57      602.29      8.12 o
   4   0   6     1166.38     1151.54     16.09 o
   5   0   6      972.79      971.73     13.75 o
   6   0   6      124.38      138.35      4.09 o
   7   0   6      569.23      563.51     10.82 o
   8   0   6      385.70      375.26     10.44 o
   9   0   6      379.49      371.17      8.56 o
 -12   1   6       25.84       32.46      1.90 o
 -11   1   6       80.12       89.91      2.89 o
 -10   1   6        1.17        1.11      0.72 o
  -9   1   6       11.95       14.84      0.96 o
  -8   1   6      483.94      487.81      7.25 o
  -7   1   6      127.64      125.71      2.61 o
  -6   1   6       11.60        9.18      0.69 o
  -5   1   6     1392.27     1378.53     13.44 o
  -4   1   6     1454.24     1464.29     14.62 o
  -3   1   6      721.45      672.54      8.33 o
  -2   1   6     4843.63     5386.15     87.81 o
  -1   1   6     2320.70     2298.35     28.59 o
   0   1   6     3089.92     3163.61     38.20 o
   1   1   6     2326.63     2470.61     27.07 o
   2   1   6     2106.41     2108.62     24.82 o
   3   1   6      558.63      546.29      7.97 o
   4   1   6     1745.91     1756.42     30.46 o
   5   1   6      857.35      862.01     16.70 o
   6   1   6      635.83      650.61     14.14 o
   7   1   6      491.88      507.29     11.35 o
   8   1   6      148.80      158.77      5.43 o
   9   1   6      136.65      152.94      5.36 o
 -12   2   6      218.18      219.65      4.69 o
 -11   2   6       16.85       17.66      1.19 o
 -10   2   6      214.95      213.74      3.64 o
  -9   2   6      282.31      272.74      4.22 o
  -8   2   6      118.65      113.03      2.15 o
  -7   2   6     2370.59     2417.02     26.74 o
  -6   2   6      610.05      601.78      6.09 o
  -5   2   6      908.72      890.08      9.12 o
  -4   2   6     3195.99     3395.09     38.76 o
  -3   2   6     1747.12     1767.74     20.24 o
  -2   2   6     1075.01     1088.85     14.08 o
  -1   2   6     3741.24     4037.16     49.55 o
   0   2   6      215.27      193.17      2.50 o
   1   2   6      142.36      168.02      2.73 o
   2   2   6     1984.69     1939.81     26.49 o
   3   2   6      274.53      266.13      5.24 o
   4   2   6       42.01       41.77      1.46 o
   5   2   6        4.98        8.04      0.94 o
   6   2   6       30.32       35.89      2.30 o
   7   2   6       34.04       35.65      1.93 o
   8   2   6        6.56        7.12      1.51 o
 -12   3   6       32.57       37.22      1.93 o
 -11   3   6        6.02        5.01      0.88 o
 -10   3   6       41.73       39.73      1.33 o
  -9   3   6      202.20      197.37      3.02 o
  -8   3   6       16.07       20.01      0.82 o
  -7   3   6      154.83      167.58      2.18 o
  -6   3   6      217.80      229.06      2.92 o
  -5   3   6      161.19      165.51      2.19 o
  -4   3   6       44.35       46.03      1.29 o
  -3   3   6       74.67       96.42      1.58 o
  -2   3   6      312.27      313.67      5.09 o
  -1   3   6        6.12       18.91      0.77 o
   0   3   6      488.86      496.59      6.94 o
   1   3   6      757.53      792.47     10.95 o
   2   3   6       10.76       17.06      1.94 o
   3   3   6       61.68       69.79      2.10 o
   4   3   6      914.44      889.70     18.13 o
   5   3   6      398.15      407.48      9.91 o
   6   3   6      217.09      218.21      5.45 o
   7   3   6      457.17      458.13     10.41 o
   8   3   6       69.41       76.78      6.21 o
 -12   4   6       18.24       20.58      1.66 o
 -11   4   6       16.99       15.92      1.26 o
 -10   4   6       22.13       24.97      1.31 o
  -9   4   6      153.23      145.38      2.79 o
  -8   4   6       56.67       48.28      1.75 o
  -7   4   6      281.08      266.01      3.25 o
  -6   4   6      348.88      345.36      4.84 o
  -5   4   6      570.93      505.79      7.53 o
  -4   4   6     1599.47     1540.02     21.52 o
  -3   4   6      817.61      838.56     14.55 o
  -2   4   6     1804.14     1834.35     31.49 o
  -1   4   6     1275.30     1339.93     20.11 o
   0   4   6      883.67      860.85     11.73 o
   1   4   6      713.80      696.66      9.83 o
   2   4   6     1822.09     1772.56     26.82 o
   3   4   6      560.29      538.12     11.09 o
   4   4   6      603.89      576.62     12.04 o
   5   4   6      512.76      502.25     11.96 o
   6   4   6      186.03      186.80      5.94 o
   7   4   6       82.31       94.85      3.92 o
 -12   5   6        1.28        4.03      1.60 o
 -11   5   6      269.05      267.91      6.71 o
 -10   5   6       17.83       16.83      1.06 o
  -9   5   6      109.18      104.84      2.61 o
  -8   5   6      152.95      147.91      2.49 o
  -7   5   6      502.38      495.08      6.49 o
  -6   5   6      337.70      329.19      4.35 o
  -5   5   6     1280.33     1249.10     15.31 o
  -4   5   6      512.72      526.23      9.19 o
  -3   5   6      226.06      253.87      5.39 o
  -2   5   6      537.18      518.83     10.31 o
  -1   5   6     1150.93     1181.24     18.93 o
   0   5   6      381.89      367.30      5.58 o
   1   5   6       92.24       83.69      1.65 o
   2   5   6      302.93      270.64      5.29 o
   3   5   6      225.81      206.01      4.72 o
   4   5   6        0.51        5.14      0.94 o
   5   5   6       12.43       15.48      3.29 o
   6   5   6       21.55       24.55      2.14 o
   7   5   6       44.24       42.79      2.69 o
 -12   6   6       51.98       56.59      2.70 o
 -11   6   6       76.35       82.00      2.52 o
 -10   6   6        3.49        5.91      0.93 o
  -9   6   6       12.50       13.71      0.93 o
  -8   6   6       23.86       29.26      1.08 o
  -7   6   6       23.22       30.70      1.05 o
  -6   6   6       44.12       58.01      1.14 o
  -5   6   6       26.33       36.96      0.98 o
  -4   6   6      163.39      147.45      3.56 o
  -3   6   6        6.27       11.59      1.41 o
  -2   6   6       21.79       29.77      1.54 o
  -1   6   6       78.85       95.89      1.97 o
   0   6   6       52.52       58.31      1.47 o
   1   6   6      187.97      207.82      4.25 o
   2   6   6      900.35      903.85     21.77 o
   3   6   6        5.23        6.30      0.91 o
   4   6   6       86.33       90.12      2.68 o
   5   6   6      266.18      262.97      6.81 o
   6   6   6      193.75      195.32      6.19 o
 -11   7   6       38.47       36.35      1.89 o
 -10   7   6       11.34        9.54      0.99 o
  -9   7   6       10.89        7.46      0.82 o
  -8   7   6        0.64        1.74      0.60 o
  -7   7   6       96.31       87.17      2.28 o
  -6   7   6      178.03      157.50      2.72 o
  -5   7   6      238.52      217.87      4.95 o
  -4   7   6      165.01      162.03      4.24 o
  -3   7   6      512.18      512.71     10.21 o
  -2   7   6      463.34      444.50      9.04 o
  -1   7   6      695.94      732.93     10.60 o
   0   7   6      317.55      319.19      6.16 o
   1   7   6      428.38      415.06      9.05 o
   2   7   6      579.83      575.15     14.25 o
   3   7   6       94.15       97.41      3.38 o
   4   7   6      266.29      258.51      8.60 o
   5   7   6      197.44      191.70      6.93 o
 -11   8   6      132.15      122.86      5.07 o
 -10   8   6       15.81       17.90      1.21 o
  -9   8   6        7.17        5.42      0.81 o
  -8   8   6      201.44      195.11      3.58 o
  -7   8   6       93.28      102.81      2.68 o
  -6   8   6       92.27      100.48      2.54 o
  -5   8   6      456.00      448.56      9.67 o
  -4   8   6      142.14      145.64      3.77 o
  -3   8   6      225.61      221.13      5.08 o
  -2   8   6       49.95       50.04      2.15 o
  -1   8   6      169.40      169.34      3.22 o
   0   8   6       10.05        9.23      0.80 o
   1   8   6       92.83       78.77      2.37 o
   2   8   6        4.30        3.82      1.08 o
   3   8   6       24.01       18.73      1.66 o
   4   8   6       17.78       17.21      2.05 o
 -10   9   6      157.03      157.67      3.76 o
  -9   9   6        4.39        3.75      0.79 o
  -8   9   6       27.21       31.99      1.30 o
  -7   9   6       87.66       96.79      2.13 o
  -6   9   6        0.02        3.23      0.73 o
  -5   9   6        4.82        3.28      1.48 o
  -4   9   6      167.87      166.78      5.37 o
  -3   9   6       74.99       79.93      3.81 o
  -2   9   6      435.52      433.53     18.21 o
  -1   9   6       17.49       11.16      0.80 o
   0   9   6        0.77        1.31      0.75 o
   1   9   6       52.24       60.51      2.42 o
   2   9   6      168.54      178.98      5.18 o
   3   9   6       17.71       23.40      2.34 o
  -9  10   6        2.68        2.58      0.82 o
  -8  10   6       31.89       27.16      1.22 o
  -7  10   6       46.34       42.35      1.43 o
  -6  10   6       12.47       14.19      1.89 o
  -5  10   6      337.32      322.73     11.08 o
  -4  10   6       17.83       20.16      2.26 o
  -3  10   6      221.53      222.14      7.49 o
  -2  10   6      179.59      186.76      4.02 o
  -1  10   6        5.87        6.17      0.75 o
   0  10   6       56.73       53.25      1.89 o
   1  10   6      217.01      224.79      7.17 o
  -7  11   6      112.58      110.81      2.94 o
  -6  11   6       19.14       23.46      2.50 o
  -5  11   6       87.32      100.92      4.60 o
  -4  11   6       79.66       85.47      5.60 o
  -2  11   6        0.32        1.32      0.91 o
  -1  11   6       70.04       65.53      2.25 o
   1 -17   7       55.08       64.96      2.54 o
   2 -17   7       82.34       87.18      2.96 o
   3 -17   7       10.03       10.98      1.35 o
  -2 -16   7        3.50        7.19      1.83 o
  -1 -16   7        2.25        5.47      2.29 o
   0 -16   7       25.19       28.42      1.82 o
   1 -16   7        9.80       12.31      1.21 o
   2 -16   7       47.25       48.84      2.09 o
   3 -16   7       57.02       61.30      2.29 o
   4 -16   7      117.48      117.48      3.64 o
   5 -16   7       99.63      102.97      3.39 o
  -4 -15   7       36.95       36.76      2.03 o
  -3 -15   7       83.35       83.82      3.49 o
  -2 -15   7      205.57      206.26      6.38 o
  -1 -15   7      100.84      103.03      3.81 o
   0 -15   7      297.64      300.02      6.49 o
   1 -15   7      425.78      426.10      8.86 o
   2 -15   7      448.14      451.69      9.30 o
   3 -15   7      350.06      353.70      7.54 o
   4 -15   7      190.03      196.90      4.68 o
   5 -15   7       33.09       36.19      2.01 o
   6 -15   7      258.52      253.87      7.09 o
   7 -15   7       94.59      101.66      4.84 o
  -5 -14   7      163.93      167.39      5.54 o
  -4 -14   7      236.54      233.70      5.77 o
  -3 -14   7      140.49      142.41      3.92 o
  -2 -14   7      266.64      274.04      5.57 o
  -1 -14   7      531.15      536.39      9.52 o
   0 -14   7       23.53       25.52      1.40 o
   1 -14   7      241.47      255.62      5.63 o
   2 -14   7      302.36      316.22      6.74 o
   3 -14   7        3.20        5.30      1.06 o
   4 -14   7       78.19       72.92      2.38 o
   5 -14   7       34.56       30.81      1.64 o
   6 -14   7      120.27      117.38      3.17 o
   7 -14   7        3.33        3.04      1.08 o
   8 -14   7        0.51        2.03      1.80 o
  -7 -13   7       75.01       69.18      4.78 o
  -6 -13   7      111.34      100.50      4.03 o
  -5 -13   7        0.43        0.33      1.04 o
  -4 -13   7       56.11       61.47      2.37 o
  -3 -13   7       28.07       32.85      1.74 o
  -2 -13   7        8.55       10.81      0.92 o
  -1 -13   7        9.53       18.07      1.30 o
   0 -13   7      146.21      139.68      3.03 o
   1 -13   7      146.78      150.14      3.18 o
   2 -13   7      190.45      185.15      3.77 o
   3 -13   7      140.45      148.17      2.92 o
   4 -13   7      399.62      408.59      6.80 o
   5 -13   7        6.02        6.65      1.02 o
   6 -13   7      333.54      332.36      6.86 o
   7 -13   7      285.55      292.37      6.23 o
   8 -13   7       73.52       76.36      3.06 o
  -7 -12   7       80.12       83.28      8.39 o
  -6 -12   7       44.05       46.56      2.66 o
  -5 -12   7      200.51      190.10      4.19 o
  -4 -12   7      148.72      149.88      3.42 o
  -3 -12   7      658.61      634.62     11.63 o
  -2 -12   7      476.14      460.68      6.74 o
  -1 -12   7     1137.70     1122.31     16.97 o
   0 -12   7      564.49      564.94      8.82 o
   1 -12   7      527.69      537.76      8.42 o
   2 -12   7     1059.69     1074.33     16.26 o
   3 -12   7      407.43      399.85      6.57 o
   4 -12   7      419.97      416.57      6.85 o
   5 -12   7      166.00      163.16      3.36 o
   6 -12   7      794.12      763.98     14.42 o
   7 -12   7      284.17      280.31      6.00 o
   8 -12   7       55.70       56.98      2.93 o
   9 -12   7       19.01       21.36      1.85 o
  -8 -11   7      280.54      273.52      6.73 o
  -7 -11   7      165.62      171.03      6.48 o
  -6 -11   7      318.39      321.70      7.46 o
  -5 -11   7      671.31      656.13     10.88 o
  -4 -11   7      179.16      184.85      3.56 o
  -3 -11   7     1184.34     1197.21     18.11 o
  -2 -11   7      890.97      888.96     12.55 o
  -1 -11   7      943.34      953.03     13.40 o
   0 -11   7       71.26       83.13      1.75 o
   1 -11   7      421.04      431.35      6.32 o
   2 -11   7      421.12      421.50      6.80 o
   3 -11   7      372.33      367.54      5.58 o
   4 -11   7       43.41       42.71      1.24 o
   5 -11   7       10.58       13.51      0.87 o
   6 -11   7        0.52        4.54      1.36 o
   7 -11   7        2.09        8.35      1.75 o
   8 -11   7        1.00        4.17      1.19 o
   9 -11   7       64.61       63.73      2.41 o
  -9 -10   7        3.46        3.58      1.28 o
  -8 -10   7      153.75      141.74      3.61 o
  -7 -10   7       18.41       20.08      1.19 o
  -6 -10   7       25.47       25.39      1.25 o
  -5 -10   7       39.69       40.56      1.29 o
  -4 -10   7        2.05        8.35      0.85 o
  -3 -10   7        2.68       10.79      1.19 o
  -2 -10   7       43.78       44.33      1.22 o
  -1 -10   7      149.24      135.43      2.02 o
   0 -10   7      156.89      151.40      2.12 o
   1 -10   7       63.01       78.28      1.30 o
   2 -10   7      864.46      844.95     11.33 o
   3 -10   7      135.01      138.34      2.09 o
   4 -10   7      424.64      449.54      6.72 o
   5 -10   7      873.81      852.94     11.84 o
   6 -10   7      335.48      336.36      5.41 o
   7 -10   7       74.91       71.22      2.29 o
   8 -10   7      346.29      353.83      8.35 o
   9 -10   7      107.69      111.84      6.51 o
  10 -10   7      194.37      202.34      5.45 o
 -10  -9   7        1.48        4.44      0.91 o
  -9  -9   7       19.20       26.04      1.42 o
  -8  -9   7       31.99       36.57      1.53 o
  -7  -9   7      667.66      669.28     11.12 o
  -6  -9   7       79.81       79.30      1.97 o
  -5  -9   7      283.78      273.87      4.20 o
  -4  -9   7      681.31      657.85      9.25 o
  -3  -9   7     1503.21     1459.14     18.28 o
  -2  -9   7     1360.61     1340.48     15.87 o
  -1  -9   7     3079.59     3105.67     36.39 o
   0  -9   7     1724.84     1692.13     21.07 o
   1  -9   7     1439.05     1470.58     18.30 o
   2  -9   7     3063.85     3124.23     39.04 o
   3  -9   7     2266.93     2267.27     26.88 o
   4  -9   7      640.23      624.02      8.01 o
   5  -9   7      861.57      861.09     12.89 o
   6  -9   7      416.15      397.02      6.87 o
   7  -9   7      333.84      331.74      6.59 o
   8  -9   7      475.86      493.30      9.51 o
   9  -9   7       41.26       50.23      2.98 o
  10  -9   7       32.70       41.44      1.93 o
 -10  -8   7       73.47       78.44      2.25 o
  -9  -8   7      165.12      172.30      3.98 o
  -8  -8   7      246.29      238.52      5.09 o
  -7  -8   7      172.55      175.05      3.56 o
  -6  -8   7      580.67      566.08      9.39 o
  -5  -8   7      912.33      872.01     12.14 o
  -4  -8   7      514.50      496.32      6.72 o
  -3  -8   7     1554.24     1530.73     18.10 o
  -2  -8   7     1322.06     1331.69     15.78 o
  -1  -8   7     1139.14     1119.84     13.49 o
   0  -8   7     1607.76     1581.35     18.91 o
   1  -8   7      378.11      376.68      4.93 o
   2  -8   7       21.39       30.37      1.37 o
   3  -8   7      885.77      864.72     10.45 o
   4  -8   7      156.71      147.88      2.33 o
   5  -8   7        3.75        8.34      0.66 o
   6  -8   7       15.50       18.94      1.05 o
   7  -8   7      192.23      189.22      4.14 o
   8  -8   7       22.41       21.54      1.36 o
   9  -8   7       41.71       38.01      1.73 o
  10  -8   7       31.41       30.31      1.48 o
 -11  -7   7       16.50       14.98      1.58 o
 -10  -7   7       57.93       53.35      1.85 o
  -9  -7   7        6.32        4.23      0.87 o
  -8  -7   7      239.45      214.86      4.65 o
  -7  -7   7       27.03       17.81      1.05 o
  -6  -7   7        5.74        6.94      0.72 o
  -5  -7   7      177.63      182.68      2.78 o
  -4  -7   7      119.85      126.95      1.89 o
  -3  -7   7      449.42      470.23      5.62 o
  -2  -7   7        3.24        9.39      0.54 o
  -1  -7   7      338.15      313.96      3.77 o
   0  -7   7     1020.80     1043.85     11.92 o
   1  -7   7     1847.60     1835.11     20.33 o
   2  -7   7     1319.37     1331.06     16.42 o
   3  -7   7      492.77      486.19      6.21 o
   4  -7   7      536.01      519.90      7.09 o
   5  -7   7      845.95      834.19     11.79 o
   6  -7   7     1461.06     1408.61     25.48 o
   7  -7   7      331.34      322.71      6.48 o
   8  -7   7      789.35      767.11     14.36 o
   9  -7   7      166.68      167.75      3.53 o
  10  -7   7      194.10      197.24      4.03 o
 -11  -6   7      250.28      261.86      5.68 o
 -10  -6   7        1.93        0.25      0.97 o
  -9  -6   7        3.37        6.00      0.89 o
  -8  -6   7      237.33      247.63      4.57 o
  -7  -6   7       17.08       17.81      1.51 o
  -6  -6   7      614.30      623.96      9.03 o
  -5  -6   7     1400.34     1355.20     16.58 o
  -4  -6   7      305.33      285.99      3.62 o
  -3  -6   7     2811.37     2864.95     29.04 o
  -2  -6   7     3030.82     3164.23     30.79 o
  -1  -6   7     3408.51     3459.45     36.56 o
   0  -6   7     3927.10     4046.39     42.61 o
   1  -6   7     3219.68     3337.72     37.23 o
   2  -6   7      110.78       97.96      1.58 o
   3  -6   7     4325.83     4508.89     53.09 o
   4  -6   7     2296.42     2267.79     27.84 o
   5  -6   7      862.82      850.34     13.35 o
   6  -6   7     1274.70     1265.41     22.95 o
   7  -6   7      536.78      539.48     10.27 o
   8  -6   7      182.01      195.93      4.35 o
   9  -6   7      154.99      166.86      3.53 o
  10  -6   7       48.14       60.27      2.52 o
 -11  -5   7       89.16       94.19      2.42 o
 -10  -5   7      268.13      280.11      5.19 o
  -9  -5   7      127.89      130.81      3.20 o
  -8  -5   7      773.81      775.66     12.69 o
  -7  -5   7      588.82      541.23      7.75 o
  -6  -5   7     1390.64     1366.14     17.81 o
  -5  -5   7     1534.37     1528.33     17.64 o
  -4  -5   7     3301.42     3376.53     37.30 o
  -3  -5   7     1021.52      980.34     10.30 o
  -2  -5   7     1153.44     1109.51     11.83 o
  -1  -5   7     1630.77     1722.76     18.32 o
   0  -5   7     1264.15     1284.55     13.70 o
   1  -5   7      446.68      466.13      5.42 o
   2  -5   7      101.82      129.47      1.71 o
   3  -5   7     1350.30     1353.89     16.70 o
   4  -5   7      350.33      344.64      5.21 o
   5  -5   7      108.69      114.03      2.13 o
   6  -5   7      136.01      131.98      3.15 o
   7  -5   7        5.34        8.71      0.94 o
   8  -5   7      284.92      268.45      5.61 o
   9  -5   7       47.68       39.86      1.60 o
  10  -5   7       10.08        5.23      1.02 o
 -12  -4   7       21.76       20.04      1.21 o
 -11  -4   7       13.49        9.83      0.97 o
 -10  -4   7       17.78       15.25      1.07 o
  -9  -4   7      194.35      178.74      3.93 o
  -8  -4   7      116.96      108.23      2.04 o
  -7  -4   7        1.41        4.77      0.55 o
  -6  -4   7      309.81      306.33      4.14 o
  -5  -4   7        0.26       21.40      1.24 o
  -4  -4   7      207.88      215.56      2.77 o
  -3  -4   7      863.02      940.29     10.13 o
  -2  -4   7      168.43      170.98      2.21 o
  -1  -4   7      482.57      463.26      5.30 o
   0  -4   7      312.40      300.93      3.74 o
   1  -4   7      665.74      682.81      8.20 o
   2  -4   7      806.18      765.57      9.56 o
   3  -4   7     2242.86     2295.62     30.84 o
   4  -4   7     1092.55     1060.98     14.43 o
   5  -4   7      593.43      585.05      9.14 o
   6  -4   7     1458.80     1481.21     26.74 o
   7  -4   7      729.23      715.66     13.38 o
   8  -4   7      360.07      365.38      6.59 o
   9  -4   7      387.63      384.08      6.92 o
  10  -4   7       94.32       96.71      2.47 o
 -12  -3   7       16.64       23.04      1.49 o
 -11  -3   7       21.83       13.16      0.96 o
 -10  -3   7      511.50      534.98     10.10 o
  -9  -3   7       97.85      108.61      2.20 o
  -8  -3   7      177.84      185.17      3.01 o
  -7  -3   7      530.91      530.30      7.19 o
  -6  -3   7      761.20      728.70      8.76 o
  -5  -3   7     2022.16     2030.25     22.18 o
  -4  -3   7     3625.45     3872.03     40.49 o
  -3  -3   7     2434.47     2509.01     24.52 o
  -2  -3   7     1707.07     1593.43     16.67 o
  -1  -3   7     5939.70     6192.00    152.72 o
   0  -3   7     3350.35     3432.21     37.59 o
   1  -3   7     3823.80     4001.36     46.02 o
   2  -3   7     2673.41     2692.62     33.36 o
   3  -3   7     2225.77     2245.66     28.81 o
   4  -3   7     1318.94     1312.87     17.73 o
   5  -3   7     1055.01     1028.80     15.64 o
   6  -3   7      280.28      282.17      4.77 o
   7  -3   7      560.80      562.52      9.59 o
   8  -3   7       63.04       76.32      2.07 o
   9  -3   7       40.66       48.72      2.60 o
  10  -3   7        5.30       10.40      1.18 o
 -12  -2   7       34.97       43.66      2.16 o
 -11  -2   7       39.93       44.51      1.84 o
 -10  -2   7      624.14      627.67     12.31 o
  -9  -2   7       99.26      105.95      2.10 o
  -8  -2   7      392.38      370.68      5.46 o
  -7  -2   7      670.84      652.91      8.37 o
  -6  -2   7     1265.65     1259.71     14.62 o
  -5  -2   7     1038.54     1027.52     10.67 o
  -4  -2   7     4122.79     4500.71     43.20 o
  -3  -2   7     1021.86      977.91      9.88 o
  -2  -2   7      571.82      493.55      5.28 o
  -1  -2   7     2664.17     2892.72     31.79 o
   0  -2   7     2053.61     2201.27     23.96 o
   1  -2   7      277.04      251.42      2.92 o
   2  -2   7      348.50      366.98      4.15 o
   3  -2   7        0.31       17.91      1.11 o
   4  -2   7       32.19       31.67      0.97 o
   5  -2   7      177.44      173.72      2.94 o
   6  -2   7       50.99       51.62      1.58 o
   7  -2   7       77.42       77.24      2.00 o
   8  -2   7      105.19       95.72      2.58 o
   9  -2   7       17.88       13.77      1.42 o
 -12  -1   7       32.74       29.17      1.96 o
 -11  -1   7       39.63       33.43      1.93 o
 -10  -1   7        0.38        4.10      0.89 o
  -9  -1   7       19.34       18.33      1.50 o
  -8  -1   7       47.26       42.85      1.30 o
  -7  -1   7       14.62       15.77      0.71 o
  -6  -1   7       76.37       88.84      1.29 o
  -5  -1   7       75.62       81.49      1.18 o
  -4  -1   7      138.03      153.64      1.80 o
  -3  -1   7        5.30       23.71      0.61 o
  -2  -1   7      569.77      562.24      6.01 o
  -1  -1   7     3429.97     3759.33     42.50 o
   0  -1   7      381.71      343.36      4.07 o
   1  -1   7      635.70      610.21      6.90 o
   2  -1   7     1433.69     1466.77     17.64 o
   3  -1   7     2133.81     2112.31     25.95 o
   4  -1   7      155.15      166.44      2.95 o
   5  -1   7     1027.13     1017.41     15.61 o
   6  -1   7      808.86      784.38     13.13 o
   7  -1   7      423.97      427.84      9.78 o
   8  -1   7      267.43      276.61      8.29 o
   9  -1   7      222.15      231.73      6.15 o
 -12   0   7        6.12        7.35      1.19 o
 -11   0   7       15.56        9.88      1.05 o
 -10   0   7      156.99      163.77      3.28 o
  -9   0   7       95.07      101.02      2.30 o
  -8   0   7       42.22       38.99      1.24 o
  -7   0   7      239.75      229.52      3.67 o
  -6   0   7     1160.09     1178.75     12.75 o
  -5   0   7      723.69      682.60      6.97 o
  -4   0   7     3238.28     3407.87     32.03 o
  -3   0   7     2628.98     2713.54     27.28 o
  -2   0   7     3332.25     3392.13     38.58 o
  -1   0   7     2844.50     3052.24     33.08 o
   0   0   7     3072.27     3279.82     33.41 o
   1   0   7     1897.40     1891.11     21.15 o
   2   0   7     1534.51     1532.76     18.44 o
   3   0   7     2470.51     2523.58     37.53 o
   4   0   7      865.21      858.86     13.72 o
   5   0   7     1165.67     1134.88     21.75 o
   6   0   7      368.99      379.90      8.67 o
   7   0   7      286.40      294.23      7.09 o
   8   0   7       10.25       16.05      3.71 o
   9   0   7      138.56      146.89      5.25 o
 -12   1   7       36.89       38.76      1.75 o
 -11   1   7      106.34      106.13      3.10 o
 -10   1   7       15.10       18.43      1.14 o
  -9   1   7      530.91      526.72      7.65 o
  -8   1   7      501.41      480.29      7.20 o
  -7   1   7      272.83      268.98      3.38 o
  -6   1   7     1336.10     1313.90     13.99 o
  -5   1   7      543.41      556.34      6.42 o
  -4   1   7     1256.39     1292.82     15.42 o
  -3   1   7     1605.13     1641.21     18.51 o
  -2   1   7      710.50      753.77      9.79 o
  -1   1   7      429.22      448.90      5.92 o
   0   1   7     1095.21     1102.36     13.40 o
   1   1   7      640.58      660.67      8.25 o
   2   1   7      120.29      120.06      1.99 o
   3   1   7        0.79        6.62      0.69 o
   4   1   7        8.50       13.05      1.29 o
   5   1   7        5.97       11.19      1.02 o
   6   1   7       44.76       46.21      2.09 o
   7   1   7       17.46       19.45      1.92 o
   8   1   7      112.71      105.23      6.62 o
 -12   2   7        7.40        6.14      0.92 o
 -11   2   7      178.94      167.52      3.78 o
 -10   2   7        2.75        2.25      0.67 o
  -9   2   7      139.41      145.17      2.62 o
  -8   2   7       20.63       25.59      0.96 o
  -7   2   7      142.03      151.23      2.87 o
  -6   2   7        6.06       16.46      0.92 o
  -5   2   7       50.51       47.79      0.92 o
  -4   2   7      299.96      277.05      3.25 o
  -3   2   7        7.47       14.67      0.46 o
  -2   2   7      406.26      409.45      5.02 o
  -1   2   7     2279.11     2355.63     30.07 o
   0   2   7        7.92       15.65      0.71 o
   1   2   7      404.34      414.55      6.33 o
   2   2   7     1365.83     1388.42     21.50 o
   3   2   7     1102.35     1082.07     21.81 o
   4   2   7      571.39      560.25     11.69 o
   5   2   7     1143.28     1157.11     25.47 o
   6   2   7      297.32      309.91      7.33 o
   7   2   7      234.39      234.59      5.91 o
   8   2   7      227.23      237.96      7.42 o
 -12   3   7        3.74        1.82      1.15 o
 -11   3   7        8.23       10.08      1.04 o
 -10   3   7      116.88      118.07      2.41 o
  -9   3   7       25.03       24.58      1.13 o
  -8   3   7      307.68      290.89      5.30 o
  -7   3   7      207.30      193.23      2.52 o
  -6   3   7     1000.61      946.75     10.34 o
  -5   3   7      301.91      289.97      4.11 o
  -4   3   7     1653.77     1700.72     19.88 o
  -3   3   7     1140.99     1115.85     15.37 o
  -2   3   7      641.93      657.86      9.21 o
  -1   3   7      837.45      812.96      9.75 o
   0   3   7     1713.88     1727.10     23.31 o
   1   3   7     1062.63     1065.86     16.52 o
   2   3   7      949.80      905.40     16.05 o
   3   3   7      867.24      843.04     21.80 o
   4   3   7      312.46      304.54      6.70 o
   5   3   7      251.84      248.35      6.47 o
   6   3   7      209.14      215.17      6.70 o
   7   3   7       33.55       41.51      2.13 o
 -12   4   7       35.83       37.89      3.08 o
 -11   4   7       49.58       47.66      1.78 o
 -10   4   7      101.32      101.14      2.58 o
  -9   4   7      228.12      229.94      4.04 o
  -8   4   7      240.96      239.85      5.24 o
  -7   4   7      757.84      728.43      8.34 o
  -6   4   7      700.67      713.02      8.28 o
  -5   4   7       28.85       41.74      1.01 o
  -4   4   7      436.51      445.33      7.07 o
  -3   4   7      868.80      896.38     15.10 o
  -2   4   7      510.66      491.66      8.42 o
  -1   4   7       25.60       29.85      0.70 o
   0   4   7      270.43      253.19      3.46 o
   1   4   7       95.05       88.67      1.70 o
   2   4   7        8.47       11.44      0.81 o
   3   4   7       11.80       19.55      1.29 o
   4   4   7        4.95        8.28      1.00 o
   5   4   7      111.68      113.40      3.62 o
   6   4   7       27.41       31.41      2.33 o
   7   4   7       44.47       45.00      2.65 o
 -12   5   7        3.18        3.49      1.11 o
 -11   5   7        8.17        7.87      0.97 o
 -10   5   7        0.08        0.00      0.67 o
  -9   5   7       32.69       37.44      1.48 o
  -8   5   7        0.45        2.89      0.60 o
  -7   5   7       40.53       52.50      1.67 o
  -6   5   7       35.54       27.91      0.76 o
  -5   5   7       49.83       39.86      1.04 o
  -4   5   7       33.05       35.89      1.67 o
  -3   5   7       11.34       14.09      1.12 o
  -2   5   7      113.27      113.54      2.59 o
  -1   5   7      172.66      178.58      2.86 o
   0   5   7      731.58      749.83     12.22 o
   1   5   7      231.98      230.86      4.67 o
   2   5   7       75.89       77.57      2.16 o
   3   5   7      332.75      338.39      7.32 o
   4   5   7      353.99      357.13      8.72 o
   5   5   7      276.03      273.47      7.04 o
   6   5   7      108.10      119.32      4.40 o
 -11   6   7        1.60        0.00      1.02 o
 -10   6   7        4.75        2.65      0.85 o
  -9   6   7       48.37       44.16      2.19 o
  -8   6   7      127.99      113.85      2.59 o
  -7   6   7      330.20      304.97      4.18 o
  -6   6   7      270.44      263.60      5.01 o
  -5   6   7      127.91      124.20      4.15 o
  -4   6   7      918.86      896.81     17.33 o
  -3   6   7      697.07      685.11     13.37 o
  -2   6   7      366.04      341.75      6.64 o
  -1   6   7      510.93      504.83      8.28 o
   0   6   7      999.02      991.82     18.14 o
   1   6   7       26.71       26.02      1.38 o
   2   6   7      550.25      515.57     12.86 o
   3   6   7      349.83      340.97      8.91 o
   4   6   7      117.56      118.07      4.82 o
   5   6   7       68.91       68.27      3.71 o
 -11   7   7        7.28        6.94      1.34 o
 -10   7   7       13.33       11.41      1.05 o
  -9   7   7      118.46      121.51      2.55 o
  -8   7   7       21.92       26.54      1.05 o
  -7   7   7      186.04      190.39      3.44 o
  -6   7   7      229.87      239.76      3.36 o
  -5   7   7      194.95      197.58      4.85 o
  -4   7   7        4.79        9.90      1.59 o
  -3   7   7      258.83      274.29      7.11 o
  -2   7   7       64.77       64.38      2.79 o
  -1   7   7        2.73        4.89      0.73 o
   0   7   7      182.32      173.78      3.68 o
   1   7   7        0.09        4.08      0.82 o
   2   7   7       22.16       21.52      1.73 o
   3   7   7       20.43       15.89      1.56 o
   4   7   7        0.41        5.44      1.66 o
 -10   8   7        3.74        5.61      0.99 o
  -9   8   7       19.73       25.65      1.21 o
  -8   8   7        0.74        2.81      0.63 o
  -7   8   7        2.45        1.74      0.62 o
  -6   8   7        0.02        2.27      0.68 o
  -5   8   7       10.15       16.10      1.83 o
  -4   8   7      702.66      677.19     14.05 o
  -3   8   7       48.79       38.61      3.27 o
  -2   8   7       10.45        9.52      1.39 o
  -1   8   7       61.38       68.49      1.80 o
   0   8   7      370.18      371.23      8.13 o
   1   8   7       26.63       31.36      1.84 o
   2   8   7      164.82      173.88      5.08 o
   3   8   7      248.76      256.70      8.30 o
  -9   9   7        5.50        5.47      0.88 o
  -8   9   7       52.99       49.43      1.40 o
  -7   9   7      122.13      112.02      3.69 o
  -6   9   7       31.35       32.13      4.17 o
  -5   9   7      198.77      194.21      6.01 o
  -4   9   7      210.38      209.97      6.34 o
  -3   9   7        1.10        2.64      2.44 o
  -2   9   7      178.33      182.12      5.60 o
  -1   9   7      147.89      150.49      3.59 o
   0   9   7      249.66      257.19      5.89 o
   1   9   7      139.87      143.31      4.27 o
   2   9   7      125.55      125.02      7.33 o
  -8  10   7        0.47        2.78      0.69 o
  -7  10   7      127.61      132.86      3.18 o
  -6  10   7       11.27       15.68      1.95 o
  -5  10   7       27.16       30.26      2.87 o
  -4  10   7        3.54        8.03      2.85 o
  -3  10   7        1.10        0.00      2.54 o
  -2  10   7       67.78       66.02      2.47 o
  -1  10   7       73.14       66.90      2.04 o
   0  10   7        1.58        4.78      1.73 o
  -5  11   7        1.03        1.29      1.73 o
   0 -17   8        2.09        2.04      1.37 o
   1 -17   8      100.42      103.93      3.32 o
   2 -17   8       52.77       54.26      2.40 o
   3 -17   8       73.52       78.22      2.85 o
  -3 -16   8       77.35       80.34      2.88 o
  -2 -16   8      132.11      135.13      4.75 o
  -1 -16   8      349.89      358.27     10.18 o
   0 -16   8      379.35      381.21      8.85 o
   1 -16   8      271.07      270.87      6.65 o
   2 -16   8      228.30      240.61      6.05 o
   3 -16   8       24.18       27.85      1.84 o
   4 -16   8      153.67      159.87      4.51 o
   5 -16   8      190.77      198.60      5.33 o
  -4 -15   8      119.83      123.10      6.31 o
  -3 -15   8      321.59      321.55      7.56 o
  -2 -15   8       45.39       52.33      1.98 o
  -1 -15   8       52.44       63.58      2.44 o
   0 -15   8      309.92      327.06      6.62 o
   1 -15   8       13.39       16.45      1.31 o
   2 -15   8       14.36       10.86      1.10 o
   3 -15   8        0.96        0.00      1.28 o
   4 -15   8      162.86      161.09      3.85 o
   5 -15   8        9.33       11.83      1.25 o
   6 -15   8        3.89        3.90      1.14 o
  -6 -14   8        0.82        1.89      1.39 o
  -5 -14   8        7.69       10.81      1.62 o
  -4 -14   8       50.71       49.06      2.23 o
  -3 -14   8        4.22        7.79      1.19 o
  -2 -14   8      145.85      134.93      3.22 o
  -1 -14   8      190.13      182.02      4.05 o
   0 -14   8      171.97      163.23      3.72 o
   1 -14   8      289.54      287.15      5.88 o
   2 -14   8      356.61      361.33      7.22 o
   3 -14   8        9.51       14.15      2.23 o
   4 -14   8      194.88      197.32      4.45 o
   5 -14   8      636.83      639.71     12.29 o
   6 -14   8       50.06       56.76      2.44 o
   7 -14   8      372.12      376.60      9.01 o
  -7 -13   8       42.79       45.29      2.91 o
  -6 -13   8       65.67       74.39      3.45 o
  -5 -13   8      154.32      162.40      5.40 o
  -4 -13   8      428.59      411.43      9.31 o
  -3 -13   8      489.73      468.57     10.40 o
  -2 -13   8      515.39      515.31      8.61 o
  -1 -13   8      250.44      262.19      4.73 o
   0 -13   8     1032.20     1050.68     15.96 o
   1 -13   8      368.52      380.23      6.79 o
   2 -13   8      664.97      661.27     11.57 o
   3 -13   8      187.75      187.48      3.71 o
   4 -13   8      658.67      661.53     12.54 o
   5 -13   8      755.60      738.78     14.74 o
   6 -13   8      119.30      113.87      3.09 o
   7 -13   8       54.43       57.24      4.39 o
   8 -13   8      127.16      122.58      3.87 o
  -8 -12   8       84.86       90.09      4.86 o
  -7 -12   8      331.50      314.75      7.48 o
  -6 -12   8       39.49       43.10      2.23 o
  -5 -12   8      395.63      401.36      8.96 o
  -4 -12   8      322.45      326.39      6.43 o
  -3 -12   8      459.47      460.74      7.82 o
  -2 -12   8      100.34      104.62      2.12 o
  -1 -12   8        4.50        9.95      0.70 o
   0 -12   8      352.10      357.23      5.39 o
   1 -12   8      136.97      139.93      2.49 o
   2 -12   8       34.23       40.23      1.38 o
   3 -12   8        1.30        7.70      1.20 o
   4 -12   8        1.73        4.22      0.85 o
   5 -12   8       71.12       74.66      2.30 o
   6 -12   8        0.55        2.99      1.15 o
   7 -12   8       49.53       52.58      2.46 o
   8 -12   8       90.29       88.55      3.19 o
  -8 -11   8        5.93        6.69      1.16 o
  -7 -11   8      143.54      132.75      3.40 o
  -6 -11   8       11.53       16.59      1.04 o
  -5 -11   8       32.80       31.89      1.34 o
  -4 -11   8       23.52       27.19      1.24 o
  -3 -11   8      159.15      147.06      2.63 o
  -2 -11   8      139.34      136.10      2.12 o
  -1 -11   8        9.46       12.55      0.70 o
   0 -11   8      940.56      905.78     11.87 o
   1 -11   8      385.50      367.45      5.07 o
   2 -11   8      301.51      313.05      5.14 o
   3 -11   8     1379.81     1381.18     20.35 o
   4 -11   8      652.68      642.64      9.76 o
   5 -11   8      223.27      225.42      4.18 o
   6 -11   8      689.45      688.16     15.04 o
   7 -11   8      394.46      396.14      9.19 o
   8 -11   8      221.72      230.32      7.21 o
   9 -11   8      304.77      295.69      8.95 o
  -9 -10   8      253.59      260.97      5.00 o
  -8 -10   8      158.69      168.52      3.52 o
  -7 -10   8       78.50       84.24      2.17 o
  -6 -10   8      263.86      261.96      4.81 o
  -5 -10   8      651.24      649.12     10.75 o
  -4 -10   8      803.88      780.91     11.58 o
  -3 -10   8     1253.41     1206.30     16.63 o
  -2 -10   8     1716.31     1667.79     21.96 o
  -1 -10   8      568.55      581.18      7.40 o
   0 -10   8     1738.83     1757.50     23.01 o
   1 -10   8     2130.30     2113.83     27.51 o
   2 -10   8      820.56      833.24     12.09 o
   3 -10   8      479.13      474.09      6.88 o
   4 -10   8      671.77      644.80      9.77 o
   5 -10   8      210.68      206.59      3.90 o
   6 -10   8      629.83      632.03     10.61 o
   7 -10   8      157.89      165.50      3.73 o
   8 -10   8       49.74       56.72      2.44 o
   9 -10   8        0.93        2.85      1.19 o
 -10  -9   8       64.17       61.61      2.01 o
  -9  -9   8      112.27      111.26      2.71 o
  -8  -9   8       81.12       84.70      3.82 o
  -7  -9   8      611.39      583.45     11.03 o
  -6  -9   8      337.33      324.58      5.74 o
  -5  -9   8      598.65      580.27      8.31 o
  -4  -9   8      732.88      704.58      9.90 o
  -3  -9   8      903.85      910.11     12.63 o
  -2  -9   8      794.35      788.82      9.49 o
  -1  -9   8      561.47      554.63      7.17 o
   0  -9   8        7.09       11.44      0.79 o
   1  -9   8      194.65      193.38      2.75 o
   2  -9   8      304.89      301.31      4.41 o
   3  -9   8        3.32        9.38      0.58 o
   4  -9   8       90.17      103.34      1.93 o
   5  -9   8       22.46       25.86      1.10 o
   6  -9   8        2.98        4.57      1.17 o
   7  -9   8      337.30      335.53      6.72 o
   8  -9   8       29.97       32.31      1.60 o
   9  -9   8      186.39      185.07      4.23 o
 -10  -8   8       16.91        9.40      1.04 o
  -9  -8   8        8.16        5.82      1.07 o
  -8  -8   8       10.33       17.18      2.01 o
  -7  -8   8        1.89        7.29      1.69 o
  -6  -8   8       38.96       38.54      1.38 o
  -5  -8   8       66.38       76.35      2.48 o
  -4  -8   8      283.65      274.94      3.94 o
  -3  -8   8      153.98      147.90      2.30 o
  -2  -8   8      580.63      580.64      7.27 o
  -1  -8   8     1344.38     1334.34     16.31 o
   0  -8   8     1740.16     1752.51     21.31 o
   1  -8   8      192.59      193.56      3.13 o
   2  -8   8     1089.26     1104.88     14.60 o
   3  -8   8      668.20      653.51      8.83 o
   4  -8   8     1541.03     1541.35     23.16 o
   5  -8   8      731.72      704.85     13.09 o
   6  -8   8      983.89      955.85     17.58 o
   7  -8   8      505.68      502.94      9.67 o
   8  -8   8      252.81      267.49      5.62 o
   9  -8   8      167.11      173.66      4.49 o
 -11  -7   8        0.32        0.31      0.87 o
 -10  -7   8       22.19       27.22      1.50 o
  -9  -7   8       54.82       67.57      1.97 o
  -8  -7   8      140.19      144.59      3.57 o
  -7  -7   8      736.95      731.05     11.99 o
  -6  -7   8      370.33      363.27      6.24 o
  -5  -7   8     1520.75     1536.71     21.45 o
  -4  -7   8     1284.64     1247.11     15.29 o
  -3  -7   8     3259.93     3312.85     37.92 o
  -2  -7   8     3770.37     3858.10     39.73 o
  -1  -7   8     2321.52     2296.73     24.78 o
   0  -7   8      734.15      710.28      8.25 o
   1  -7   8     2545.05     2571.84     32.13 o
   2  -7   8     3741.34     3879.61     47.35 o
   3  -7   8     1408.09     1372.14     16.99 o
   4  -7   8     1899.37     1840.28     28.26 o
   5  -7   8      434.46      441.29      8.44 o
   6  -7   8      494.65      489.59      9.36 o
   7  -7   8      152.71      148.98      3.65 o
   8  -7   8       94.39       99.79      2.75 o
   9  -7   8        6.05        5.21      1.21 o
 -11  -6   8       60.21       68.03      2.40 o
 -10  -6   8      170.32      161.15      4.73 o
  -9  -6   8       90.24       85.51      2.47 o
  -8  -6   8      343.56      331.91      5.87 o
  -7  -6   8      576.53      561.06      9.32 o
  -6  -6   8      567.52      533.19      7.61 o
  -5  -6   8     1244.06     1209.73     15.81 o
  -4  -6   8      103.31       93.82      1.42 o
  -3  -6   8      446.79      441.76      5.31 o
  -2  -6   8      902.14      897.51      9.62 o
  -1  -6   8      594.67      583.44      6.76 o
   0  -6   8      444.15      468.18      5.48 o
   1  -6   8     1109.78     1113.08     14.67 o
   2  -6   8      569.67      549.39      6.96 o
   3  -6   8      173.90      174.73      3.19 o
   4  -6   8       27.54       36.08      1.06 o
   5  -6   8       22.60       24.00      1.82 o
   6  -6   8      310.85      304.88      6.13 o
   7  -6   8      115.14      111.43      2.86 o
   8  -6   8       12.54       11.48      1.09 o
   9  -6   8      126.86      118.62      2.81 o
 -11  -5   8       13.09        7.85      0.97 o
 -10  -5   8      224.06      195.45      4.37 o
  -9  -5   8        6.68       11.01      0.96 o
  -8  -5   8       51.19       43.74      1.47 o
  -7  -5   8        0.52        5.64      0.61 o
  -6  -5   8        8.37       11.11      1.04 o
  -5  -5   8      402.15      403.93      5.02 o
  -4  -5   8      336.92      326.22      4.08 o
  -3  -5   8      432.54      407.20      4.69 o
  -2  -5   8     1273.89     1238.06     14.42 o
  -1  -5   8      408.09      385.03      4.40 o
   0  -5   8     1730.69     1736.04     20.09 o
   1  -5   8     2454.26     2510.01     29.06 o
   2  -5   8     2289.26     2314.37     31.00 o
   3  -5   8     1493.71     1466.52     19.80 o
   4  -5   8     2302.89     2282.22     32.09 o
   5  -5   8     1093.22     1062.59     16.21 o
   6  -5   8     1158.50     1146.68     20.94 o
   7  -5   8      694.67      694.43     13.05 o
   8  -5   8      250.65      248.51      5.34 o
   9  -5   8       63.31       70.16      3.47 o
 -12  -4   8       62.36       73.39      2.49 o
 -11  -4   8      167.46      181.61      4.10 o
 -10  -4   8        7.76       10.62      0.95 o
  -9  -4   8      191.48      201.17      3.89 o
  -8  -4   8       94.13       98.53      2.02 o
  -7  -4   8      904.08      887.19     12.33 o
  -6  -4   8     1150.01     1168.52     13.83 o
  -5  -4   8     1749.84     1770.13     20.78 o
  -4  -4   8      449.02      396.11      4.33 o
  -3  -4   8     2751.46     2791.33     34.61 o
  -2  -4   8     3182.65     3346.61     35.96 o
  -1  -4   8     2741.69     2722.72     29.32 o
   0  -4   8     2515.05     2631.58     32.60 o
   1  -4   8     2844.06     2964.44     38.50 o
   2  -4   8     1505.42     1513.46     18.66 o
   3  -4   8     1592.67     1560.94     21.02 o
   4  -4   8     1126.75     1096.44     15.78 o
   5  -4   8      520.85      503.36      7.96 o
   6  -4   8      285.83      287.50      5.80 o
   7  -4   8      174.09      177.10      3.97 o
   8  -4   8       45.79       51.19      1.71 o
   9  -4   8       25.25       35.06      2.01 o
 -12  -3   8      272.78      265.12      8.06 o
 -11  -3   8       67.06       77.45      2.89 o
 -10  -3   8      151.61      147.07      3.04 o
  -9  -3   8      358.19      351.39      5.56 o
  -8  -3   8      409.48      425.37      6.54 o
  -7  -3   8      555.57      527.13      7.18 o
  -6  -3   8     1378.49     1378.77     15.75 o
  -5  -3   8     1169.91     1180.08     12.43 o
  -4  -3   8      118.69      102.79      1.34 o
  -3  -3   8      988.28     1006.89     10.20 o
  -2  -3   8     1222.06     1315.23     13.26 o
  -1  -3   8      419.10      397.92      4.35 o
   0  -3   8       15.49       26.08      0.86 o
   1  -3   8        1.36       16.43      0.53 o
   2  -3   8       54.79       74.51      1.30 o
   3  -3   8       27.07       25.09      0.81 o
   4  -3   8       77.15       88.34      1.74 o
   5  -3   8      119.80      127.67      3.24 o
   6  -3   8      610.26      602.17     10.42 o
   7  -3   8      100.09      100.15      2.38 o
   8  -3   8      106.00      102.70      2.49 o
   9  -3   8       56.33       51.47      2.97 o
 -12  -2   8        7.97        5.98      1.15 o
 -11  -2   8       32.70       31.74      2.24 o
 -10  -2   8       33.47       29.72      1.53 o
  -9  -2   8       18.72       14.15      1.19 o
  -8  -2   8       26.37       27.97      1.41 o
  -7  -2   8       24.02       27.03      0.99 o
  -6  -2   8       43.05       49.63      1.02 o
  -5  -2   8       57.65       56.40      0.98 o
  -4  -2   8       20.89       24.78      0.96 o
  -3  -2   8     1885.70     1919.86     20.73 o
  -2  -2   8     1230.64     1225.49     14.07 o
  -1  -2   8      384.49      354.87      4.45 o
   0  -2   8     1103.39     1120.46     13.61 o
   1  -2   8     3260.50     3355.33     40.19 o
   2  -2   8      507.71      537.03      6.43 o
   3  -2   8     1010.23     1041.46     13.57 o
   4  -2   8     2782.89     2762.28     41.48 o
   5  -2   8      490.42      483.18      8.19 o
   6  -2   8      810.34      818.52     13.54 o
   7  -2   8      691.34      711.09     13.55 o
   8  -2   8      312.23      325.25      9.52 o
   9  -2   8       35.08       45.89      2.76 o
 -12  -1   8       37.19       46.39      2.62 o
 -11  -1   8       74.41       81.38      2.75 o
 -10  -1   8      127.46      132.15      3.13 o
  -9  -1   8       95.39       97.97      3.37 o
  -8  -1   8      377.37      380.65      6.06 o
  -7  -1   8      938.23      912.13     12.16 o
  -6  -1   8     1185.87     1178.83     14.22 o
  -5  -1   8     2016.94     2034.14     21.83 o
  -4  -1   8     2707.02     2797.10     28.44 o
  -3  -1   8     2156.48     2186.14     22.84 o
  -2  -1   8     1519.31     1510.88     17.58 o
  -1  -1   8     3526.81     3730.03     43.03 o
   0  -1   8      902.43      887.23      9.93 o
   1  -1   8     2644.74     2693.28     31.08 o
   2  -1   8     1303.03     1295.31     17.44 o
   3  -1   8      995.45      936.24     14.88 o
   4  -1   8      776.34      722.82     12.48 o
   5  -1   8      401.51      405.01      8.32 o
   6  -1   8        3.22       11.71      1.39 o
   7  -1   8       72.71       79.45      3.45 o
   8  -1   8      108.80      121.21      4.53 o
 -12   0   8       27.74       33.37      2.61 o
 -11   0   8       26.67       27.57      1.26 o
 -10   0   8      203.81      202.29      3.40 o
  -9   0   8      206.51      202.71      4.14 o
  -8   0   8      470.69      466.94      6.94 o
  -7   0   8      118.34      124.11      2.19 o
  -6   0   8     1117.75     1139.22     14.03 o
  -5   0   8      718.59      738.15      8.53 o
  -4   0   8      602.29      627.37      7.00 o
  -3   0   8        2.44        8.76      0.94 o
  -2   0   8       56.62       53.36      0.88 o
  -1   0   8     1117.10     1135.17     13.28 o
   0   0   8      335.25      352.52      4.59 o
   1   0   8       10.42       15.64      0.69 o
   2   0   8       24.07       39.63      1.57 o
   3   0   8        7.89       15.03      1.07 o
   4   0   8      270.79      282.02      5.98 o
   5   0   8       16.21       23.00      2.05 o
   6   0   8      233.39      228.75      5.73 o
   7   0   8      159.95      158.84      4.43 o
   8   0   8       56.55       55.52      3.02 o
 -12   1   8        0.35        1.42      0.85 o
 -11   1   8       59.04       60.38      1.62 o
 -10   1   8        4.34        6.92      0.81 o
  -9   1   8        3.72        6.51      0.74 o
  -8   1   8      197.88      204.24      3.99 o
  -7   1   8      400.46      387.56      5.12 o
  -6   1   8      325.47      310.55      3.79 o
  -5   1   8       11.39       10.44      0.60 o
  -4   1   8      389.53      387.19      5.05 o
  -3   1   8     2744.77     2869.61     34.02 o
  -2   1   8        9.76       19.14      1.12 o
  -1   1   8      610.48      627.15      8.22 o
   0   1   8     1880.22     1917.03     27.90 o
   1   1   8     1020.50     1030.20     16.04 o
   2   1   8     1316.82     1307.87     22.99 o
   3   1   8     1420.44     1392.98     27.87 o
   4   1   8      709.20      683.41     15.83 o
   5   1   8      403.23      403.13      8.33 o
   6   1   8      345.48      348.33      8.16 o
   7   1   8      200.12      203.34      5.35 o
 -12   2   8       94.41      101.58      3.33 o
 -11   2   8        0.76        2.80      0.73 o
 -10   2   8       38.54       39.68      1.57 o
  -9   2   8      212.26      210.05      4.31 o
  -8   2   8      440.39      430.20      7.41 o
  -7   2   8       90.59       84.31      1.85 o
  -6   2   8     1032.78     1039.00     12.83 o
  -5   2   8     1369.33     1341.92     16.82 o
  -4   2   8      238.85      239.63      3.13 o
  -3   2   8     1587.77     1625.41     19.65 o
  -2   2   8     1111.79     1101.08     14.94 o
  -1   2   8     1462.57     1472.73     19.88 o
   0   2   8     1944.45     1961.64     28.54 o
   1   2   8     1370.31     1363.41     21.08 o
   2   2   8      373.65      358.60      7.08 o
   3   2   8      701.12      661.32     13.61 o
   4   2   8      286.62      280.16      7.08 o
   5   2   8      142.47      136.27      4.12 o
   6   2   8       20.38       25.23      2.18 o
   7   2   8       52.74       59.32      2.46 o
 -12   3   8       38.43       40.01      2.13 o
 -11   3   8       44.82       48.25      2.31 o
 -10   3   8      117.29      120.53      3.36 o
  -9   3   8      117.34      113.39      2.57 o
  -8   3   8      693.53      693.28      9.33 o
  -7   3   8        4.35        3.99      0.53 o
  -6   3   8       34.85       42.20      0.84 o
  -5   3   8      611.26      635.82      8.28 o
  -4   3   8      274.24      279.11      4.01 o
  -3   3   8        2.27        5.58      0.74 o
  -2   3   8      225.44      231.39      3.64 o
  -1   3   8        9.77       15.14      1.30 o
   0   3   8        0.49        7.75      0.53 o
   1   3   8        2.00        6.76      0.76 o
   2   3   8       27.30       40.37      2.09 o
   3   3   8      134.94      141.72      3.53 o
   4   3   8       63.55       70.93      2.64 o
   5   3   8       83.79       87.16      3.09 o
   6   3   8       35.99       36.69      2.50 o
 -12   4   8       10.66        9.68      1.24 o
 -11   4   8        5.66        4.82      0.89 o
 -10   4   8        4.74        7.42      0.82 o
  -9   4   8        8.70       13.73      0.90 o
  -8   4   8        0.23        1.88      0.67 o
  -7   4   8       57.89       46.17      1.09 o
  -6   4   8       21.11       18.82      0.78 o
  -5   4   8       39.13       39.97      1.02 o
  -4   4   8       65.13       60.87      1.89 o
  -3   4   8      371.80      367.04      5.60 o
  -2   4   8      548.93      542.90      8.80 o
  -1   4   8      648.91      651.88     11.52 o
   0   4   8      263.55      266.56      5.39 o
   1   4   8      574.23      573.69      9.76 o
   2   4   8      435.66      432.62      9.03 o
   3   4   8      895.03      891.67     18.11 o
   4   4   8      282.39      282.34      7.14 o
   5   4   8      298.16      307.60      7.83 o
   6   4   8       85.75       95.07      3.84 o
 -11   5   8        5.97        4.96      1.09 o
 -10   5   8       72.26       66.81      2.02 o
  -9   5   8      148.08      133.46      3.47 o
  -8   5   8      248.23      238.77      3.92 o
  -7   5   8       16.57       17.62      0.74 o
  -6   5   8      457.87      446.57      6.74 o
  -5   5   8      619.52      616.27     12.27 o
  -4   5   8      254.22      234.91      4.78 o
  -3   5   8      357.80      337.07      6.60 o
  -2   5   8     1010.71     1019.40     16.98 o
  -1   5   8       41.87       38.57      2.23 o
   0   5   8      278.61      264.47      5.41 o
   1   5   8      941.04      934.56     18.93 o
   2   5   8       71.99       72.82      2.70 o
   3   5   8      118.93      115.29      3.80 o
   4   5   8      116.64      108.94      4.55 o
   5   5   8       42.83       45.09      2.23 o
 -11   6   8       54.21       54.48      2.94 o
 -10   6   8       37.75       39.44      1.63 o
  -9   6   8       50.84       56.23      1.79 o
  -8   6   8      251.98      259.94      4.25 o
  -7   6   8      147.95      151.42      2.47 o
  -6   6   8       16.10       21.45      0.79 o
  -5   6   8       76.98       87.51      2.10 o
  -4   6   8      174.37      178.72      5.02 o
  -3   6   8       13.81       15.06      1.95 o
  -2   6   8      228.18      229.21      4.75 o
  -1   6   8        2.45        7.28      0.61 o
   0   6   8        0.27        3.41      0.83 o
   1   6   8       21.42       19.33      1.60 o
   2   6   8        1.34        6.63      1.20 o
   3   6   8      226.74      237.53      6.69 o
   4   6   8       24.48       33.43      2.71 o
 -10   7   8        5.60        5.21      0.94 o
  -9   7   8        0.11        0.59      0.76 o
  -8   7   8       18.95       16.25      0.91 o
  -7   7   8       27.37       33.17      1.15 o
  -6   7   8      309.51      285.52      5.53 o
  -5   7   8      259.89      234.14      5.60 o
  -4   7   8       32.45       29.54      2.93 o
  -3   7   8       41.85       40.72      4.12 o
  -2   7   8      263.03      256.50      4.39 o
  -1   7   8      112.62      113.33      2.57 o
   0   7   8       94.41       99.40      2.76 o
   1   7   8      491.47      501.74     12.84 o
   2   7   8       48.86       55.29      2.49 o
   3   7   8      174.58      183.42      6.36 o
  -9   8   8       62.19       57.70      1.70 o
  -8   8   8       42.11       41.65      1.85 o
  -7   8   8      140.36      132.51      2.77 o
  -6   8   8      322.94      318.00      8.78 o
  -5   8   8        4.45        3.32      1.89 o
  -4   8   8      156.36      140.66      8.51 o
  -3   8   8      237.01      233.38      8.90 o
  -2   8   8      231.38      240.57      4.63 o
  -1   8   8      210.60      211.77      5.40 o
   0   8   8      128.28      131.18      3.85 o
   1   8   8      108.27      108.32      3.51 o
   2   8   8       65.24       62.26      4.68 o
  -8   9   8       16.88       21.90      1.13 o
  -7   9   8        0.22        1.50      0.59 o
  -6   9   8       41.55       48.33      2.89 o
  -5   9   8       13.55       12.11      2.48 o
  -4   9   8       43.85       43.61      3.97 o
  -3   9   8      110.50      115.74      7.02 o
  -2   9   8        2.82        4.65      0.87 o
  -1   9   8       10.64       13.75      1.02 o
   0   9   8        1.52        3.76      1.22 o
  -6  10   8       56.35       45.98      4.78 o
  -5  10   8        0.39        0.00      2.44 o
  -4  10   8       22.66       19.83      3.66 o
  -3  10   8       71.01       71.11      5.70 o
  -2  10   8       53.68       51.36      3.36 o
   0 -17   9      103.17      112.21      4.21 o
   1 -17   9       37.37       44.37      2.23 o
   2 -17   9       50.56       57.62      2.50 o
  -3 -16   9       10.49       15.36      1.76 o
  -2 -16   9       84.32       92.19      3.09 o
  -1 -16   9       57.57       66.05      2.25 o
   0 -16   9        8.23        8.98      1.26 o
   1 -16   9       45.93       39.79      1.82 o
   2 -16   9      100.25       97.56      2.78 o
   3 -16   9       11.30       13.88      1.29 o
   4 -16   9       15.03       21.33      1.49 o
   5 -16   9        9.95       13.45      1.46 o
  -4 -15   9       79.55       77.29      3.42 o
  -3 -15   9       76.06       69.67      3.16 o
  -2 -15   9       64.96       61.14      2.13 o
  -1 -15   9      396.05      383.51      8.79 o
   0 -15   9      117.98      115.41      2.99 o
   1 -15   9       38.03       38.31      1.75 o
   2 -15   9       89.89       93.15      2.64 o
   3 -15   9      498.25      503.07      9.85 o
   4 -15   9      158.64      165.97      4.18 o
   5 -15   9      343.71      349.23      7.24 o
   6 -15   9      163.15      169.48      4.81 o
  -6 -14   9      364.80      368.04     10.68 o
  -5 -14   9      177.98      173.70      5.80 o
  -4 -14   9      414.50      422.04     11.81 o
  -3 -14   9      257.05      268.26      6.48 o
  -2 -14   9      328.65      331.37      6.62 o
  -1 -14   9      519.02      521.22     11.51 o
   0 -14   9      567.85      561.84     10.71 o
   1 -14   9      133.56      131.88      3.22 o
   2 -14   9      374.10      378.76      7.53 o
   3 -14   9     1003.40     1033.76     19.16 o
   4 -14   9       55.87       54.69      2.29 o
   5 -14   9      137.96      134.10      3.45 o
   6 -14   9       76.51       73.98      3.23 o
   7 -14   9        3.48        5.90      1.44 o
  -7 -13   9       18.28       24.64      4.42 o
  -6 -13   9      180.83      177.81      4.78 o
  -5 -13   9      161.80      166.32      4.49 o
  -4 -13   9       67.45       68.80      2.96 o
  -3 -13   9        2.75        2.85      1.53 o
  -2 -13   9      225.70      231.92      4.30 o
  -1 -13   9       26.20       30.55      1.34 o
   0 -13   9       80.20       93.18      2.72 o
   1 -13   9        3.93        9.75      1.39 o
   2 -13   9        8.70       15.29      1.60 o
   3 -13   9        7.24       11.16      1.14 o
   4 -13   9       22.77       27.42      1.60 o
   5 -13   9       38.28       43.23      2.85 o
   6 -13   9       45.06       46.43      2.29 o
   7 -13   9      118.76      122.69      3.92 o
   8 -13   9      114.66      113.38      3.77 o
  -8 -12   9        3.38        5.73      1.32 o
  -7 -12   9        4.98        5.31      1.38 o
  -6 -12   9       19.66       24.75      1.61 o
  -5 -12   9      195.73      184.04      4.14 o
  -4 -12   9      119.72      119.78      3.16 o
  -3 -12   9       86.87       88.73      1.90 o
  -2 -12   9      351.89      341.87      4.99 o
  -1 -12   9      762.86      742.20     10.25 o
   0 -12   9      372.13      377.13      5.45 o
   1 -12   9     1082.83     1085.25     14.79 o
   2 -12   9      901.80      910.15     13.64 o
   3 -12   9      442.32      442.70      7.54 o
   4 -12   9      589.57      581.11     11.06 o
   5 -12   9      822.71      844.79     24.59 o
   6 -12   9      293.08      291.11      8.55 o
   7 -12   9      265.80      259.53      7.90 o
   8 -12   9      254.26      246.12      7.68 o
  -8 -11   9      129.02      135.97      3.06 o
  -7 -11   9      105.70      109.74      3.56 o
  -6 -11   9      314.82      318.98      6.49 o
  -5 -11   9      545.20      531.16     10.06 o
  -4 -11   9      844.27      826.61     13.45 o
  -3 -11   9      377.09      372.64      5.83 o
  -2 -11   9      865.66      874.67     12.00 o
  -1 -11   9     1336.85     1326.94     17.93 o
   0 -11   9      978.65      995.03     13.57 o
   1 -11   9      668.36      661.03      9.84 o
   2 -11   9      507.83      500.51      8.42 o
   3 -11   9      350.57      350.23      6.10 o
   4 -11   9      739.37      742.50     12.31 o
   5 -11   9      367.41      370.93      7.26 o
   6 -11   9      137.44      135.05      4.45 o
   7 -11   9       14.99       18.10      1.51 o
   8 -11   9        6.83        9.23      1.33 o
  -9 -10   9      106.58      104.54      2.61 o
  -8 -10   9      274.16      256.60      4.89 o
  -7 -10   9      168.79      155.42      3.27 o
  -6 -10   9      183.04      173.10      3.46 o
  -5 -10   9      330.92      326.98      5.75 o
  -4 -10   9      336.09      329.12      5.72 o
  -3 -10   9      129.22      128.00      2.25 o
  -2 -10   9        2.09        9.83      0.59 o
  -1 -10   9        6.15       10.31      0.88 o
   0 -10   9       49.05       58.14      1.35 o
   1 -10   9        3.47        7.76      0.66 o
   2 -10   9      111.92      125.68      2.20 o
   3 -10   9      109.12      113.66      2.35 o
   4 -10   9        0.63        8.50      1.02 o
   5 -10   9      562.30      552.35     10.45 o
   6 -10   9      146.89      150.12      3.49 o
   7 -10   9      177.77      174.55      3.98 o
   8 -10   9      277.67      272.06      5.72 o
   9 -10   9      119.94      116.81      3.73 o
 -10  -9   9        0.02        0.55      0.88 o
  -9  -9   9        0.04        2.44      0.88 o
  -8  -9   9        3.08        1.97      0.83 o
  -7  -9   9       21.44       18.26      1.08 o
  -6  -9   9      163.78      164.96      3.29 o
  -5  -9   9      139.52      132.79      2.72 o
  -4  -9   9      131.39      134.85      2.54 o
  -3  -9   9      795.68      783.41     10.93 o
  -2  -9   9     1520.32     1503.89     18.41 o
  -1  -9   9       93.69       84.13      1.53 o
   0  -9   9      962.38      939.90     12.36 o
   1  -9   9     1397.84     1395.73     19.77 o
   2  -9   9     1024.70     1000.17     14.02 o
   3  -9   9     1500.24     1510.10     22.74 o
   4  -9   9     1382.13     1360.30     24.59 o
   5  -9   9     1279.80     1281.43     23.28 o
   6  -9   9      497.24      493.87      9.49 o
   7  -9   9      458.07      455.52      8.89 o
   8  -9   9      243.79      241.66      5.22 o
   9  -9   9      374.72      376.97      7.64 o
 -10  -8   9      100.18      105.95      2.68 o
  -9  -8   9      166.20      170.26      4.13 o
  -8  -8   9      342.18      348.52      6.98 o
  -7  -8   9      728.42      724.73     11.95 o
  -6  -8   9      392.25      375.53      6.48 o
  -5  -8   9     1329.41     1320.82     21.06 o
  -4  -8   9     2758.81     2768.70     38.35 o
  -3  -8   9      843.79      818.25     10.84 o
  -2  -8   9      922.30      893.98     10.47 o
  -1  -8   9      862.47      858.06     10.61 o
   0  -8   9     2315.76     2309.77     28.04 o
   1  -8   9     1756.37     1763.89     23.12 o
   2  -8   9     1752.56     1737.07     24.48 o
   3  -8   9      265.63      257.73      4.73 o
   4  -8   9      415.89      417.34      8.00 o
   5  -8   9      272.25      258.11      5.29 o
   6  -8   9       46.22       48.98      2.47 o
   7  -8   9        3.31        9.33      1.02 o
   8  -8   9        1.27        3.66      0.94 o
   9  -8   9       23.60       26.08      1.70 o
 -11  -7   9       10.91        9.60      1.21 o
 -10  -7   9       89.69       89.74      4.16 o
  -9  -7   9      341.82      333.22      6.75 o
  -8  -7   9       57.46       52.03      1.69 o
  -7  -7   9     1003.61      981.81     15.87 o
  -6  -7   9      142.63      127.66      2.65 o
  -5  -7   9       17.67       22.73      1.05 o
  -4  -7   9      878.16      854.72     11.29 o
  -3  -7   9      523.47      513.59      6.50 o
  -2  -7   9      251.31      264.61      3.14 o
  -1  -7   9      477.42      481.42      6.09 o
   0  -7   9      847.61      874.27     10.81 o
   1  -7   9      456.65      465.28      6.37 o
   2  -7   9        0.94        8.47      0.84 o
   3  -7   9      146.16      154.55      2.87 o
   4  -7   9      706.57      686.52     12.73 o
   5  -7   9      277.21      286.76      5.78 o
   6  -7   9      119.31      114.35      2.87 o
   7  -7   9      324.68      314.35      6.40 o
   8  -7   9      156.73      152.12      3.67 o
   9  -7   9      161.39      157.94      3.46 o
 -11  -6   9        0.57        0.00      0.81 o
 -10  -6   9       36.01       44.18      1.92 o
  -9  -6   9        8.75        9.54      1.20 o
  -8  -6   9       33.75       46.22      1.56 o
  -7  -6   9      231.81      235.80      4.32 o
  -6  -6   9      290.61      290.50      4.39 o
  -5  -6   9      199.33      193.96      2.74 o
  -4  -6   9     1559.52     1537.88     18.12 o
  -3  -6   9      227.59      216.35      2.84 o
  -2  -6   9     1386.47     1358.17     17.01 o
  -1  -6   9     2131.44     2194.68     25.66 o
   0  -6   9     1543.32     1510.82     20.37 o
   1  -6   9     2689.89     2750.39     34.53 o
   2  -6   9     2440.33     2479.35     33.26 o
   3  -6   9      953.32      933.54     13.38 o
   4  -6   9     1685.07     1664.01     25.01 o
   5  -6   9     1340.21     1334.90     24.21 o
   6  -6   9      284.08      277.16      5.68 o
   7  -6   9      215.88      211.22      4.63 o
   8  -6   9      300.46      301.18      6.28 o
   9  -6   9      218.39      221.73      4.44 o
 -11  -5   9       42.11       50.99      1.93 o
 -10  -5   9        7.92       12.40      0.99 o
  -9  -5   9      310.09      317.64      5.67 o
  -8  -5   9      534.07      532.84      8.91 o
  -7  -5   9      914.99      923.65     12.87 o
  -6  -5   9      534.28      513.79      6.60 o
  -5  -5   9      681.06      636.80      7.72 o
  -4  -5   9     2847.37     2942.71     34.38 o
  -3  -5   9     2223.32     2236.53     25.69 o
  -2  -5   9     2210.09     2196.90     24.04 o
  -1  -5   9     2963.04     3092.55     32.23 o
   0  -5   9     1630.92     1690.97     20.82 o
   1  -5   9     1317.41     1315.71     17.78 o
   2  -5   9     2494.18     2494.81     33.40 o
   3  -5   9      620.23      581.12      8.55 o
   4  -5   9      206.82      205.90      3.56 o
   5  -5   9      359.21      346.41      6.80 o
   6  -5   9       93.77       91.03      2.45 o
   7  -5   9        0.20        2.36      0.83 o
   8  -5   9      154.96      162.44      3.45 o
   9  -5   9        4.16        3.86      0.86 o
 -12  -4   9        0.41        1.09      1.12 o
 -11  -4   9      216.30      209.43      6.57 o
 -10  -4   9       34.70       33.49      1.69 o
  -9  -4   9      113.72      107.99      2.23 o
  -8  -4   9      329.01      319.50      5.08 o
  -7  -4   9      404.02      405.96      5.97 o
  -6  -4   9       15.96       15.21      0.92 o
  -5  -4   9      233.98      224.70      2.95 o
  -4  -4   9      288.48      318.09      3.72 o
  -3  -4   9      195.25      198.79      2.41 o
  -2  -4   9        3.43       14.55      0.52 o
  -1  -4   9       17.31       27.12      1.07 o
   0  -4   9       84.80       89.72      1.49 o
   1  -4   9       15.88       38.94      0.88 o
   2  -4   9       77.44      105.20      1.80 o
   3  -4   9       80.86       89.42      1.74 o
   4  -4   9      695.52      698.67     11.55 o
   5  -4   9      563.29      552.54      9.31 o
   6  -4   9       51.84       58.88      2.42 o
   7  -4   9      157.15      146.07      3.44 o
   8  -4   9      162.41      160.63      3.42 o
   9  -4   9      234.95      228.37      5.97 o
 -12  -3   9        0.03        0.00      1.09 o
 -11  -3   9       41.06       27.34      1.83 o
 -10  -3   9       27.60       18.70      1.48 o
  -9  -3   9        3.61        7.49      0.83 o
  -8  -3   9       46.65       51.39      1.48 o
  -7  -3   9       47.98       52.21      1.86 o
  -6  -3   9       58.62       57.95      1.23 o
  -5  -3   9      625.53      615.51      6.92 o
  -4  -3   9     1544.98     1504.44     17.35 o
  -3  -3   9      714.42      717.48      7.86 o
  -2  -3   9     1061.95     1003.17     11.52 o
  -1  -3   9     3102.48     3241.97     38.74 o
   0  -3   9     1616.47     1683.83     20.69 o
   1  -3   9      982.50     1061.91     13.19 o
   2  -3   9     4607.52     4745.28     55.56 o
   3  -3   9     1400.98     1340.63     20.40 o
   4  -3   9     1024.07     1015.52     15.60 o
   5  -3   9     1451.91     1446.43     23.36 o
   6  -3   9      810.95      828.56     15.30 o
   7  -3   9      130.78      144.62      3.61 o
   8  -3   9      320.69      324.43      9.59 o
 -12  -2   9       35.61       39.99      2.58 o
 -11  -2   9       60.30       69.63      2.54 o
 -10  -2   9       47.04       56.23      2.36 o
  -9  -2   9      327.83      333.39      5.82 o
  -8  -2   9      409.05      402.25      7.61 o
  -7  -2   9      777.55      765.08     10.25 o
  -6  -2   9     1200.63     1229.09     14.04 o
  -5  -2   9     1355.83     1392.81     16.78 o
  -4  -2   9      463.68      442.01      5.10 o
  -3  -2   9     1981.12     2010.63     21.61 o
  -2  -2   9     1251.71     1286.74     15.55 o
  -1  -2   9     1583.59     1572.07     19.71 o
   0  -2   9     1394.30     1452.66     18.27 o
   1  -2   9      884.29      880.59     11.76 o
   2  -2   9     1454.86     1319.91     19.44 o
   3  -2   9      467.78      460.63      8.17 o
   4  -2   9       95.68      105.73      2.76 o
   5  -2   9       26.46       32.54      2.76 o
   6  -2   9      245.14      248.16      6.14 o
   7  -2   9        3.48        2.66      1.68 o
   8  -2   9        0.15        0.75      1.36 o
 -12  -1   9       49.54       53.00      3.00 o
 -11  -1   9      155.96      151.49      2.95 o
 -10  -1   9      265.78      258.06      4.72 o
  -9  -1   9       65.02       67.86      2.12 o
  -8  -1   9      317.22      315.35      5.12 o
  -7  -1   9      568.42      589.97      9.40 o
  -6  -1   9      206.32      218.57      3.20 o
  -5  -1   9       44.55       46.41      1.45 o
  -4  -1   9       53.89       51.86      0.94 o
  -3  -1   9      483.71      478.90      6.44 o
  -2  -1   9      165.37      193.66      2.76 o
  -1  -1   9       35.43       40.50      1.57 o
   0  -1   9      174.77      201.24      2.75 o
   1  -1   9      107.66      126.35      2.18 o
   2  -1   9      355.46      373.63      6.90 o
   3  -1   9      228.99      230.53      4.57 o
   4  -1   9      395.11      390.73      8.04 o
   5  -1   9      558.04      569.89     16.59 o
   6  -1   9      190.85      195.32      5.12 o
   7  -1   9      273.90      269.06      8.15 o
   8  -1   9       83.02       77.88      3.56 o
 -12   0   9        0.00        0.78      0.91 o
 -11   0   9       71.55       76.44      1.91 o
 -10   0   9      177.79      170.82      2.98 o
  -9   0   9      103.87       99.85      2.16 o
  -8   0   9      318.48      313.26      4.84 o
  -7   0   9        4.74        5.57      0.63 o
  -6   0   9      156.24      150.14      3.29 o
  -5   0   9     1512.56     1529.86     20.91 o
  -4   0   9       38.98       37.81      0.97 o
  -3   0   9       57.21       59.98      1.41 o
  -2   0   9     2311.23     2412.85     31.97 o
  -1   0   9      969.63      956.02     13.33 o
   0   0   9     1272.17     1289.38     19.98 o
   1   0   9     1695.36     1709.45     26.41 o
   2   0   9     1511.34     1480.91     29.57 o
   3   0   9      614.61      596.80     12.40 o
   4   0   9      641.77      629.21     12.42 o
   5   0   9      449.18      442.75     10.47 o
   6   0   9      383.93      391.02      9.06 o
   7   0   9      221.45      226.60      7.10 o
 -12   1   9        0.99        2.75      1.20 o
 -11   1   9      185.91      186.04      6.04 o
 -10   1   9      230.47      228.60      5.90 o
  -9   1   9      131.68      129.55      3.33 o
  -8   1   9      309.56      306.40      4.53 o
  -7   1   9     1121.29     1122.74     14.92 o
  -6   1   9      204.31      204.58      2.83 o
  -5   1   9     1098.64     1107.42     14.50 o
  -4   1   9      741.80      757.08     10.25 o
  -3   1   9      937.31      924.60     12.38 o
  -2   1   9     2091.71     2098.94     28.92 o
  -1   1   9     1421.69     1425.14     20.86 o
   0   1   9      433.56      412.59      6.65 o
   1   1   9      474.84      437.18      7.58 o
   2   1   9      384.68      365.32      7.80 o
   3   1   9      155.25      144.21      3.60 o
   4   1   9       27.37       25.90      1.72 o
   5   1   9       11.31       15.32      1.79 o
   6   1   9       34.63       36.35      2.01 o
   7   1   9       11.28       14.59      1.76 o
 -12   2   9       25.97       29.43      1.92 o
 -11   2   9       24.48       23.75      1.53 o
 -10   2   9      245.21      240.53      4.59 o
  -9   2   9       12.51       16.22      0.99 o
  -8   2   9       14.93       12.13      0.76 o
  -7   2   9      315.37      325.58      4.42 o
  -6   2   9      154.27      168.07      2.49 o
  -5   2   9       39.92       48.47      1.06 o
  -4   2   9      110.56      117.98      1.83 o
  -3   2   9       21.81       29.35      0.75 o
  -2   2   9        8.04       15.98      1.01 o
  -1   2   9       22.59       27.11      0.91 o
   0   2   9       25.68       35.04      1.08 o
   1   2   9      159.31      176.41      3.41 o
   2   2   9      156.52      171.32      4.05 o
   3   2   9      114.52      126.46      3.29 o
   4   2   9      126.75      130.41      3.96 o
   5   2   9       22.01       25.08      1.87 o
   6   2   9      236.81      243.72      7.53 o
 -12   3   9        0.14        0.35      1.08 o
 -11   3   9        0.14        0.96      0.85 o
 -10   3   9        0.52        1.57      0.80 o
  -9   3   9      115.09       99.32      2.17 o
  -8   3   9       14.52        9.99      0.87 o
  -7   3   9       55.97       51.06      1.73 o
  -6   3   9      159.77      143.27      2.52 o
  -5   3   9      307.36      294.09      4.41 o
  -4   3   9      473.85      447.35      7.42 o
  -3   3   9      801.59      766.38     16.90 o
  -2   3   9      463.25      441.07      7.85 o
  -1   3   9      686.97      700.91     11.37 o
   0   3   9      561.38      574.23     11.05 o
   1   3   9      938.20      913.07     15.35 o
   2   3   9      743.14      734.62     14.96 o
   3   3   9      348.24      347.42      7.54 o
   4   3   9      208.54      205.61      5.55 o
   5   3   9      152.68      153.92      4.58 o
 -11   4   9       86.28       79.17      2.66 o
 -10   4   9       66.45       66.11      2.73 o
  -9   4   9       21.33       21.44      1.86 o
  -8   4   9      130.68      126.76      3.93 o
  -7   4   9      329.62      321.95      4.66 o
  -6   4   9      226.75      221.36      3.58 o
  -5   4   9      350.49      349.00      5.16 o
  -4   4   9      620.60      625.24     10.17 o
  -3   4   9      206.39      203.04      5.08 o
  -2   4   9       98.07       95.50      2.09 o
  -1   4   9     1237.31     1237.31     23.07 o
   0   4   9      300.87      296.34      6.05 o
   1   4   9      112.09      111.56      3.44 o
   2   4   9      138.33      128.41      4.00 o
   3   4   9      156.44      147.58      4.57 o
   4   4   9        1.24        4.17      1.07 o
   5   4   9       48.97       47.81      2.29 o
 -11   5   9       12.28       13.55      1.40 o
 -10   5   9      124.67      129.55      3.03 o
  -9   5   9       27.27       35.10      1.51 o
  -8   5   9       34.33       40.19      1.25 o
  -7   5   9        5.47        9.11      0.66 o
  -6   5   9       13.62       19.14      0.88 o
  -5   5   9        0.14        3.49      0.63 o
  -4   5   9       71.91       77.33      1.74 o
  -3   5   9       13.14       13.24      0.78 o
  -2   5   9       22.27       28.00      1.07 o
  -1   5   9       17.12       18.89      1.54 o
   0   5   9       45.47       56.17      1.82 o
   1   5   9      108.24      124.31      3.78 o
   2   5   9      207.70      220.03      6.12 o
   3   5   9       27.59       33.63      2.10 o
   4   5   9      103.75      116.57      4.82 o
 -10   6   9        0.15        1.39      0.88 o
  -9   6   9        8.38       11.75      1.01 o
  -8   6   9       99.11       89.36      2.07 o
  -7   6   9      219.71      193.94      3.43 o
  -6   6   9       12.30       11.60      0.69 o
  -5   6   9       76.34       76.58      4.05 o
  -4   6   9       69.33       59.90      4.12 o
  -3   6   9      214.61      211.16      5.74 o
  -2   6   9      222.58      224.73      5.77 o
  -1   6   9      358.52      371.35      7.37 o
   0   6   9      275.58      280.56      6.22 o
   1   6   9      250.25      253.88      6.76 o
   2   6   9      204.72      216.87      6.10 o
   3   6   9      191.09      197.48      8.87 o
 -10   7   9       37.21       32.95      3.46 o
  -9   7   9       33.48       31.85      1.47 o
  -8   7   9      249.28      240.25      4.71 o
  -7   7   9        7.28        8.36      0.76 o
  -6   7   9        4.03        2.41      0.50 o
  -5   7   9      353.85      340.87     12.09 o
  -4   7   9      227.52      215.80      9.48 o
  -3   7   9       80.61       77.98      3.08 o
  -2   7   9      121.38      119.25      3.84 o
  -1   7   9      189.55      188.39      4.40 o
   0   7   9       13.38       14.93      1.29 o
   1   7   9       61.09       56.44      2.40 o
   2   7   9       11.19        9.96      2.34 o
  -8   8   9       21.58       24.42      1.23 o
  -7   8   9        2.72        0.91      0.51 o
  -6   8   9       20.55       19.24      2.76 o
  -5   8   9       62.79       63.55      4.29 o
  -4   8   9       23.44       29.28      3.25 o
  -3   8   9        1.20        2.79      1.04 o
  -2   8   9       28.94       32.31      1.41 o
  -1   8   9        5.12        9.12      1.03 o
   0   8   9        5.94       10.44      1.36 o
  -7   9   9       19.47       15.50      1.26 o
  -6   9   9        0.74        0.80      2.09 o
  -5   9   9       63.23       59.13      4.27 o
  -4   9   9       96.33       88.44      6.11 o
  -3   9   9       29.40       29.79      3.97 o
  -2   9   9       62.48       70.66      3.00 o
   1 -17  10       29.05       31.75      2.06 o
  -3 -16  10      309.76      302.28      8.95 o
  -2 -16  10      122.93      117.89      4.35 o
  -1 -16  10       23.53       25.69      1.80 o
   0 -16  10       85.94       87.00      3.60 o
   1 -16  10      298.43      302.64      6.32 o
   2 -16  10      342.46      352.97      8.38 o
   3 -16  10      351.66      365.61      9.82 o
   4 -16  10      232.77      248.34      6.36 o
  -4 -15  10       36.37       43.01      2.70 o
  -3 -15  10      274.20      277.38      8.22 o
  -2 -15  10      359.30      364.63     12.51 o
  -1 -15  10       57.73       52.77      3.30 o
   0 -15  10      131.05      130.94      3.28 o
   1 -15  10      722.66      740.10     13.98 o
   2 -15  10       48.25       52.30      2.59 o
   3 -15  10       93.81       94.24      3.20 o
   4 -15  10      125.04      132.12      4.91 o
   5 -15  10       14.38       13.28      1.49 o
   6 -15  10       18.39       18.17      1.63 o
  -6 -14  10       31.29       33.36      2.59 o
  -5 -14  10        0.58        0.41      1.11 o
  -4 -14  10       83.48       83.65      2.86 o
  -3 -14  10       15.82       19.64      1.54 o
  -2 -14  10       17.53       21.01      2.60 o
  -1 -14  10       30.52       39.26      1.69 o
   0 -14  10       59.77       60.44      1.82 o
   1 -14  10        0.56        1.45      0.91 o
   2 -14  10       97.39      100.06      2.80 o
   3 -14  10      129.70      127.85      3.80 o
   4 -14  10       25.76       33.06      2.01 o
   5 -14  10      222.23      227.96      5.95 o
   6 -14  10      341.15      335.17      8.18 o
  -7 -13  10      171.98      169.80      4.72 o
  -6 -13  10       61.01       61.98      2.60 o
  -5 -13  10       87.43       88.77      2.97 o
  -4 -13  10       87.81       91.75      2.59 o
  -3 -13  10      386.20      379.87      7.43 o
  -2 -13  10      421.62      410.56      7.10 o
  -1 -13  10      465.01      465.30      7.62 o
   0 -13  10      718.70      721.88     10.92 o
   1 -13  10      372.54      374.04      6.65 o
   2 -13  10      413.45      416.09      8.48 o
   3 -13  10      817.20      846.49     15.91 o
   4 -13  10      474.55      471.31     12.99 o
   5 -13  10      160.14      164.77      5.47 o
   6 -13  10      365.17      347.80     10.37 o
   7 -13  10      186.69      176.18      5.94 o
  -8 -12  10       49.97       57.94      2.30 o
  -7 -12  10      368.73      364.71      6.55 o
  -6 -12  10      398.04      392.43      6.89 o
  -5 -12  10      273.28      273.27      5.90 o
  -4 -12  10      468.37      464.01      7.89 o
  -3 -12  10      755.57      762.88     12.48 o
  -2 -12  10      593.14      604.36     10.04 o
  -1 -12  10      814.45      819.71     11.32 o
   0 -12  10      378.40      382.34      5.57 o
   1 -12  10      185.24      185.67      3.57 o
   2 -12  10      658.90      662.73     11.04 o
   3 -12  10      394.13      404.36      7.83 o
   4 -12  10      128.31      131.57      3.10 o
   5 -12  10       29.70       31.69      1.77 o
   6 -12  10        8.51       10.34      1.27 o
   7 -12  10       30.91       34.26      2.61 o
   8 -12  10        6.22        5.52      1.54 o
  -8 -11  10       26.22       25.12      1.90 o
  -7 -11  10       43.75       42.50      1.66 o
  -6 -11  10      125.73      126.99      2.83 o
  -5 -11  10       40.54       41.92      1.51 o
  -4 -11  10        1.17        3.72      0.78 o
  -3 -11  10        2.39        6.07      0.74 o
  -2 -11  10        1.17        4.27      0.68 o
  -1 -11  10        0.53        9.99      0.82 o
   0 -11  10        8.07       17.44      1.22 o
   1 -11  10      161.99      160.69      2.94 o
   2 -11  10       18.80       28.09      1.67 o
   3 -11  10      279.62      286.92      5.76 o
   4 -11  10      334.94      343.46      6.80 o
   5 -11  10      167.35      168.32      3.80 o
   6 -11  10      357.62      355.27      7.12 o
   7 -11  10      226.57      222.82      4.84 o
   8 -11  10       84.38       86.61      3.09 o
  -9 -10  10        4.61        2.38      0.89 o
  -8 -10  10       27.02       33.35      1.55 o
  -7 -10  10      158.58      168.23      3.46 o
  -6 -10  10      121.12      124.43      2.74 o
  -5 -10  10      414.36      399.38      6.88 o
  -4 -10  10     1133.67     1105.57     17.74 o
  -3 -10  10      257.37      252.20      4.52 o
  -2 -10  10      418.91      421.17      5.72 o
  -1 -10  10     1818.09     1770.79     24.20 o
   0 -10  10     1182.12     1147.03     15.85 o
   1 -10  10     1263.39     1235.44     20.66 o
   2 -10  10     1592.24     1559.31     28.10 o
   3 -10  10     2093.77     2097.75     37.61 o
   4 -10  10      703.51      691.42     12.90 o
   5 -10  10      540.39      537.78     10.27 o
   6 -10  10      502.35      491.29      9.50 o
   7 -10  10      336.67      342.46      7.66 o
   8 -10  10      115.36      119.33      3.11 o
 -10  -9  10       77.07       87.21      2.40 o
  -9  -9  10      240.59      240.43      5.29 o
  -8  -9  10      139.42      143.95      3.14 o
  -7  -9  10      206.76      204.02      3.98 o
  -6  -9  10     1105.56     1068.31     17.24 o
  -5  -9  10      570.98      551.87      9.20 o
  -4  -9  10      336.46      330.12      5.73 o
  -3  -9  10      269.24      261.76      4.62 o
  -2  -9  10     1145.14     1139.50     15.69 o
  -1  -9  10     1541.31     1526.44     21.39 o
   0  -9  10     1363.17     1330.35     18.64 o
   1  -9  10      623.09      605.32     10.36 o
   2  -9  10      134.50      136.66      3.06 o
   3  -9  10      469.34      454.83      8.66 o
   4  -9  10      167.39      163.40      3.64 o
   5  -9  10        7.16       10.01      0.97 o
   6  -9  10        0.26        3.46      0.86 o
   7  -9  10       35.06       34.84      1.66 o
   8  -9  10        3.04        3.89      0.96 o
 -10  -8  10       27.31       26.06      1.43 o
  -9  -8  10      289.44      278.81      5.87 o
  -8  -8  10      168.45      148.68      3.16 o
  -7  -8  10        8.73       10.99      0.92 o
  -6  -8  10      221.38      212.37      3.99 o
  -5  -8  10      150.27      146.03      2.92 o
  -4  -8  10       68.76       74.92      2.63 o
  -3  -8  10        7.14       10.28      0.92 o
  -2  -8  10      369.02      387.95      5.04 o
  -1  -8  10      339.85      323.56      4.54 o
   0  -8  10      173.81      175.28      2.68 o
   1  -8  10      157.74      163.23      3.00 o
   2  -8  10     1097.61     1102.44     18.41 o
   3  -8  10      739.14      731.06     13.52 o
   4  -8  10      398.75      387.39      7.51 o
   5  -8  10      396.44      386.08      7.58 o
   6  -8  10      460.46      444.37      8.68 o
   7  -8  10      278.57      270.20      6.45 o
   8  -8  10      264.70      250.39      5.43 o
 -11  -7  10        2.65        0.42      0.88 o
 -10  -7  10       11.46       17.74      1.16 o
  -9  -7  10       46.73       56.89      1.84 o
  -8  -7  10      120.57      125.25      2.77 o
  -7  -7  10       61.51       64.20      1.80 o
  -6  -7  10      348.24      347.03      6.00 o
  -5  -7  10      294.87      286.01      4.34 o
  -4  -7  10      560.77      553.35      7.35 o
  -3  -7  10      963.89      947.45     11.75 o
  -2  -7  10      800.32      784.01     10.37 o
  -1  -7  10     2882.70     2890.79     33.83 o
   0  -7  10     2137.25     2175.10     30.53 o
   1  -7  10     1134.64     1142.71     16.28 o
   2  -7  10     1956.81     1941.63     29.06 o
   3  -7  10     1806.26     1828.25     30.21 o
   4  -7  10      859.22      829.64     15.29 o
   5  -7  10      447.72      430.93      8.35 o
   6  -7  10      514.85      503.12      9.70 o
   7  -7  10      480.91      480.58      9.39 o
   8  -7  10      337.33      340.86      7.01 o
 -11  -6  10       34.46       46.19      2.41 o
 -10  -6  10      406.28      403.27      9.33 o
  -9  -6  10      397.63      405.91      7.08 o
  -8  -6  10      326.05      333.06      5.89 o
  -7  -6  10      224.40      211.54      3.59 o
  -6  -6  10     1213.72     1220.99     15.76 o
  -5  -6  10     1106.46     1116.80     14.41 o
  -4  -6  10     1382.06     1361.82     16.14 o
  -3  -6  10     2009.24     2031.19     23.87 o
  -2  -6  10      653.18      638.85      8.20 o
  -1  -6  10      900.36      939.66     11.18 o
   0  -6  10     2001.14     1937.22     26.05 o
   1  -6  10      568.63      544.32      7.61 o
   2  -6  10       93.10       93.96      1.90 o
   3  -6  10      223.33      218.49      3.75 o
   4  -6  10       65.48       65.08      3.42 o
   5  -6  10        2.09        5.68      1.20 o
   6  -6  10       77.01       82.57      2.34 o
   7  -6  10        0.80        3.88      0.89 o
   8  -6  10       56.74       54.77      2.01 o
 -11  -5  10        1.27        1.18      1.16 o
 -10  -5  10      105.84      101.96      2.88 o
  -9  -5  10      176.52      169.10      3.36 o
  -8  -5  10       19.40       16.21      0.91 o
  -7  -5  10       47.60       45.43      1.23 o
  -6  -5  10      266.28      271.90      3.89 o
  -5  -5  10       46.13       49.24      1.06 o
  -4  -5  10       20.15       24.51      0.72 o
  -3  -5  10        9.25       18.41      0.84 o
  -2  -5  10      111.26      120.92      1.76 o
  -1  -5  10       79.19       84.14      1.49 o
   0  -5  10       43.82       69.19      1.29 o
   1  -5  10      135.20      141.52      2.28 o
   2  -5  10      685.07      661.97      9.72 o
   3  -5  10     1112.43     1092.76     16.59 o
   4  -5  10      331.66      334.42      5.89 o
   5  -5  10      283.13      276.88      5.64 o
   6  -5  10      350.68      337.29      6.77 o
   7  -5  10      594.12      591.08     11.30 o
   8  -5  10      272.01      272.30      5.95 o
 -11  -4  10        0.13        0.86      1.10 o
 -10  -4  10       90.43      102.07      3.20 o
  -9  -4  10       85.43       94.16      2.29 o
  -8  -4  10       55.96       64.75      1.80 o
  -7  -4  10      373.22      369.21      5.52 o
  -6  -4  10      805.47      783.56     10.25 o
  -5  -4  10      722.24      731.51      9.78 o
  -4  -4  10     1088.39     1032.45     12.49 o
  -3  -4  10     1794.11     1792.77     20.66 o
  -2  -4  10     1458.17     1470.15     18.10 o
  -1  -4  10     1124.99     1205.89     14.94 o
   0  -4  10     3632.26     3696.69     45.09 o
   1  -4  10     2291.73     2221.88     27.82 o
   2  -4  10     1089.62     1068.29     16.29 o
   3  -4  10     1509.95     1470.74     22.33 o
   4  -4  10     1099.87     1087.33     17.72 o
   5  -4  10      448.03      436.69      7.54 o
   6  -4  10      229.65      239.63      6.00 o
   7  -4  10      372.06      382.91     11.01 o
   8  -4  10       64.44       78.31      3.59 o
 -12  -3  10       24.33       30.90      2.40 o
 -11  -3  10       43.54       50.34      2.24 o
 -10  -3  10      113.29      119.21      2.96 o
  -9  -3  10      332.76      345.86      6.74 o
  -8  -3  10      463.28      457.22      7.96 o
  -7  -3  10      762.34      759.47     11.64 o
  -6  -3  10      406.52      393.77      5.48 o
  -5  -3  10      502.54      503.02      6.29 o
  -4  -3  10     1366.15     1386.37     19.00 o
  -3  -3  10     1741.36     1758.49     22.72 o
  -2  -3  10      890.30      881.72     12.59 o
  -1  -3  10      769.45      814.11     11.68 o
   0  -3  10     2193.64     2090.08     29.45 o
   1  -3  10      503.93      483.31      7.91 o
   2  -3  10      166.07      181.32      3.56 o
   3  -3  10      114.45      103.78      2.39 o
   4  -3  10       50.70       55.77      2.00 o
   5  -3  10       20.08       27.92      1.72 o
   6  -3  10        2.73        4.68      1.88 o
   7  -3  10        0.33        3.21      1.36 o
   8  -3  10        0.59        3.02      1.43 o
 -12  -2  10       72.66       71.48      4.53 o
 -11  -2  10       54.33       53.80      1.95 o
 -10  -2  10        7.24        9.66      1.60 o
  -9  -2  10      140.13      142.26      3.03 o
  -8  -2  10      119.29      123.14      2.44 o
  -7  -2  10        2.36        3.01      0.60 o
  -6  -2  10      121.01      115.32      2.27 o
  -5  -2  10      112.31      117.17      2.08 o
  -4  -2  10        3.93       11.79      0.65 o
  -3  -2  10        9.60       23.04      1.10 o
  -2  -2  10       15.47       23.83      0.75 o
  -1  -2  10      818.19      826.37     11.81 o
   0  -2  10      290.79      312.95      4.93 o
   1  -2  10      264.14      267.36      4.41 o
   2  -2  10      780.87      772.76     13.73 o
   3  -2  10      680.09      694.26     13.65 o
   4  -2  10      273.89      281.98      6.81 o
   5  -2  10      641.70      611.18     13.47 o
   6  -2  10      170.34      169.15      4.66 o
   7  -2  10       18.53       20.62      2.08 o
 -12  -1  10       34.57       29.60      1.90 o
 -11  -1  10        0.17        1.35      0.81 o
 -10  -1  10      112.80      113.41      2.55 o
  -9  -1  10       21.82       23.94      1.33 o
  -8  -1  10       66.96       61.03      1.57 o
  -7  -1  10      473.81      467.76      7.28 o
  -6  -1  10      346.74      337.47      5.07 o
  -5  -1  10        5.06        6.99      0.69 o
  -4  -1  10     1364.11     1348.92     24.32 o
  -3  -1  10     2157.32     2168.17     35.85 o
  -2  -1  10      869.78      833.65     13.98 o
  -1  -1  10     1714.17     1708.13     25.82 o
   0  -1  10     2863.89     2935.77     45.15 o
   1  -1  10     1120.01     1109.82     18.53 o
   2  -1  10      747.04      722.88     14.82 o
   3  -1  10     1293.78     1261.16     24.13 o
   4  -1  10      474.86      464.85      9.44 o
   5  -1  10      495.35      492.01     11.32 o
   6  -1  10      299.56      317.18      7.64 o
   7  -1  10       66.50       73.04      3.45 o
 -12   0  10       52.27       57.17      2.44 o
 -11   0  10      127.42      131.81      3.42 o
 -10   0  10       71.46       76.90      3.88 o
  -9   0  10      177.55      180.54      4.76 o
  -8   0  10      316.67      315.26      4.58 o
  -7   0  10      325.42      326.57      4.66 o
  -6   0  10      220.55      227.39      5.51 o
  -5   0  10      418.51      417.98      6.64 o
  -4   0  10     1317.72     1310.10     19.93 o
  -3   0  10      799.50      815.73     12.52 o
  -2   0  10      664.36      667.91      9.94 o
  -1   0  10      174.02      173.54      2.90 o
   0   0  10      181.34      186.55      3.53 o
   1   0  10      405.79      388.83      6.84 o
   2   0  10       11.96       18.21      1.79 o
   3   0  10        2.93        6.42      1.07 o
   4   0  10       70.98       71.39      3.54 o
   5   0  10        5.86       10.31      1.26 o
   6   0  10        2.42        3.77      1.17 o
 -12   1  10       71.71       69.48      3.23 o
 -11   1  10       24.36       26.08      1.56 o
 -10   1  10        0.27        0.71      0.84 o
  -9   1  10       86.79       88.37      2.15 o
  -8   1  10       36.32       42.69      1.30 o
  -7   1  10      124.60      134.31      2.80 o
  -6   1  10       64.36       67.99      1.44 o
  -5   1  10        7.49        7.84      0.57 o
  -4   1  10        1.44        7.78      0.61 o
  -3   1  10       13.56       14.24      0.70 o
  -2   1  10       63.22       61.85      1.33 o
  -1   1  10      127.78      134.29      2.35 o
   0   1  10      493.56      504.10      8.67 o
   1   1  10      369.98      378.86      7.47 o
   2   1  10      203.50      213.01      4.90 o
   3   1  10      183.80      176.22      4.85 o
   4   1  10      369.97      379.60      9.38 o
   5   1  10      337.98      343.25      9.93 o
   6   1  10      250.68      248.10      7.71 o
 -11   2  10       77.33       72.17      2.13 o
 -10   2  10       41.53       40.51      1.56 o
  -9   2  10        5.76        7.37      1.10 o
  -8   2  10      184.73      177.69      2.99 o
  -7   2  10      223.07      211.60      3.91 o
  -6   2  10      111.05      100.91      2.02 o
  -5   2  10      581.72      564.78      9.24 o
  -4   2  10      474.85      451.94      7.45 o
  -3   2  10      350.60      343.10      5.75 o
  -2   2  10      650.91      658.48     10.66 o
  -1   2  10      766.02      756.35     12.74 o
   0   2  10      758.44      746.47     12.60 o
   1   2  10      636.48      626.11     11.97 o
   2   2  10      305.97      302.05      6.59 o
   3   2  10      174.56      167.08      4.62 o
   4   2  10      556.87      560.01     13.28 o
   5   2  10      217.21      223.06      6.92 o
 -11   3  10       11.55       12.15      1.26 o
 -10   3  10       88.96       87.36      2.92 o
  -9   3  10      162.73      163.02      4.17 o
  -8   3  10      142.99      137.90      4.18 o
  -7   3  10      331.92      324.49      4.72 o
  -6   3  10      447.76      433.51      7.83 o
  -5   3  10      175.58      179.42      3.52 o
  -4   3  10       67.41       70.84      1.74 o
  -3   3  10      807.71      782.43     12.70 o
  -2   3  10      518.50      518.06      9.99 o
  -1   3  10      104.53      100.31      2.53 o
   0   3  10       75.28       68.83      2.00 o
   1   3  10      103.97       97.05      3.18 o
   2   3  10       22.98       22.59      1.75 o
   3   3  10        0.99        2.71      0.98 o
   4   3  10       32.92       31.06      1.95 o
 -11   4  10        5.56        7.93      1.29 o
 -10   4  10       12.79       14.94      1.45 o
  -9   4  10        9.22       13.52      1.07 o
  -8   4  10       13.10       10.26      0.84 o
  -7   4  10        0.89        2.53      0.60 o
  -6   4  10       61.30       67.90      1.77 o
  -5   4  10        8.81        8.47      0.77 o
  -4   4  10       45.23       45.10      1.72 o
  -3   4  10       34.60       44.90      1.49 o
  -2   4  10       62.40       66.28      1.90 o
  -1   4  10       77.01       84.86      2.30 o
   0   4  10      171.19      177.67      3.97 o
   1   4  10      183.71      193.97      5.41 o
   2   4  10       63.86       75.46      2.89 o
   3   4  10      118.20      124.64      4.99 o
   4   4  10      129.22      138.77      7.03 o
 -10   5  10       62.25       56.40      1.91 o
  -9   5  10      147.42      134.32      3.78 o
  -8   5  10        0.88        0.00      0.66 o
  -7   5  10       94.40       83.97      2.71 o
  -6   5  10       60.85       60.00      3.22 o
  -5   5  10      115.63      109.89      2.99 o
  -4   5  10      475.16      448.27     12.39 o
  -3   5  10      217.03      211.46      6.43 o
  -2   5  10      432.58      428.47      8.42 o
  -1   5  10      406.34      401.75      9.59 o
   0   5  10      188.19      194.82      5.33 o
   1   5  10      227.81      226.85      7.23 o
   2   5  10      394.54      396.27     10.26 o
  -9   6  10       52.49       53.40      1.79 o
  -8   6  10      100.46       83.66      2.62 o
  -7   6  10      162.97      162.90      2.97 o
  -6   6  10      394.16      391.71      7.96 o
  -5   6  10       15.29       22.43      1.59 o
  -4   6  10       93.23       94.89      2.29 o
  -3   6  10      250.46      255.73      5.25 o
  -2   6  10       16.25       21.75      1.18 o
  -1   6  10       45.20       43.41      1.63 o
   0   6  10       82.97       81.25      2.81 o
   1   6  10        8.35       10.82      1.31 o
   2   6  10       48.00       39.97      3.97 o
  -8   7  10        2.36        2.12      0.73 o
  -7   7  10       23.08       31.07      1.04 o
  -6   7  10        3.83        7.43      1.07 o
  -5   7  10        4.65        6.02      1.55 o
  -4   7  10       96.25       92.79      5.04 o
  -3   7  10       37.69       40.71      2.01 o
  -2   7  10        1.75        3.81      0.76 o
  -1   7  10      100.23      104.53      3.76 o
   0   7  10       54.61       62.21      2.82 o
  -7   8  10        3.00        3.31      0.69 o
  -6   8  10      159.75      143.72      6.72 o
  -5   8  10       33.49       28.45      3.17 o
  -4   8  10       17.30       16.82      2.65 o
  -3   8  10      197.89      197.54      6.80 o
  -2   8  10      104.07      106.61      3.75 o
  -3 -16  11       50.83       54.18      2.98 o
  -2 -16  11       94.71       93.08      3.82 o
  -1 -16  11      263.24      267.66      6.55 o
   0 -16  11      134.54      141.75      5.55 o
   1 -16  11       68.03       65.16      2.67 o
   2 -16  11      109.17      111.25      3.59 o
   3 -16  11        1.53        3.18      1.26 o
   4 -16  11       10.12       10.54      1.42 o
  -4 -15  11        0.14        1.53      1.40 o
  -3 -15  11        2.78        4.14      1.39 o
  -2 -15  11       19.56       16.93      1.76 o
  -1 -15  11        8.24        7.97      1.25 o
   0 -15  11      174.70      169.85      4.60 o
   1 -15  11      216.08      207.90      5.41 o
   2 -15  11       10.85       12.34      1.40 o
   3 -15  11      347.31      361.58      8.62 o
   4 -15  11      322.24      322.87      7.89 o
   5 -15  11       95.39      101.90      3.43 o
  -6 -14  11       24.56       31.54      2.20 o
  -5 -14  11      142.44      144.85      4.57 o
  -4 -14  11      251.44      242.15      5.96 o
  -3 -14  11      210.48      213.68      5.35 o
  -2 -14  11      638.29      631.06     11.73 o
  -1 -14  11      203.78      198.57      4.32 o
   0 -14  11      285.02      290.04      5.91 o
   1 -14  11      984.43      982.03     21.12 o
   2 -14  11      444.36      445.84     10.25 o
   3 -14  11      266.31      274.58      7.05 o
   4 -14  11      424.70      429.85     10.02 o
   5 -14  11      292.72      289.03      7.22 o
   6 -14  11       58.02       60.39      3.70 o
  -7 -13  11      133.54      140.17      3.65 o
  -6 -13  11      158.10      157.85      4.08 o
  -5 -13  11      249.35      251.11      5.83 o
  -4 -13  11      296.44      302.87      5.47 o
  -3 -13  11      266.82      261.93      4.79 o
  -2 -13  11      336.46      334.98      5.37 o
  -1 -13  11       34.92       39.57      1.32 o
   0 -13  11      207.58      215.95      3.71 o
   1 -13  11      332.62      352.13      6.26 o
   2 -13  11       93.63       97.90      2.53 o
   3 -13  11        3.00        6.64      0.90 o
   4 -13  11        7.86        9.04      1.61 o
   5 -13  11        0.15        3.30      1.11 o
   6 -13  11        0.31        3.05      1.93 o
  -8 -12  11       20.77       20.11      1.28 o
  -7 -12  11       50.04       49.56      1.77 o
  -6 -12  11        0.43        1.64      0.80 o
  -5 -12  11        1.24        2.38      0.79 o
  -4 -12  11        0.47        1.83      0.74 o
  -3 -12  11        7.07        9.22      0.81 o
  -2 -12  11        0.91        4.45      0.67 o
  -1 -12  11       78.89       79.57      2.07 o
   0 -12  11       78.90       78.08      1.92 o
   1 -12  11      300.66      296.96      5.95 o
   2 -12  11      366.03      367.86      7.22 o
   3 -12  11      355.04      356.88      7.08 o
   4 -12  11      494.08      489.29      9.45 o
   5 -12  11      370.58      369.77      7.37 o
   6 -12  11      294.79      300.62      6.20 o
   7 -12  11      186.47      183.24      5.02 o
  -8 -11  11      116.21      128.34      3.41 o
  -7 -11  11      199.79      200.59      4.03 o
  -6 -11  11      542.28      530.87      9.04 o
  -5 -11  11      218.97      222.61      4.23 o
  -4 -11  11      136.79      146.73      3.02 o
  -3 -11  11      807.10      781.47     12.77 o
  -2 -11  11     1171.16     1123.96     16.45 o
  -1 -11  11      692.10      679.56     11.17 o
   0 -11  11      797.72      785.82     12.81 o
   1 -11  11     1997.30     2026.94     36.40 o
   2 -11  11      894.66      891.56     16.41 o
   3 -11  11      284.09      277.57      5.66 o
   4 -11  11      706.55      705.46     13.22 o
   5 -11  11      321.17      318.15      6.46 o
   6 -11  11      121.93      128.01      3.19 o
   7 -11  11       91.63       94.72      4.49 o
  -9 -10  11       60.04       66.89      2.44 o
  -8 -10  11      255.67      263.46      9.82 o
  -7 -10  11      525.28      517.90      8.87 o
  -6 -10  11      242.96      234.30      4.44 o
  -5 -10  11       45.84       45.28      1.54 o
  -4 -10  11      655.96      652.88     10.77 o
  -3 -10  11     1096.33     1066.14     17.12 o
  -2 -10  11      773.64      748.06     11.11 o
  -1 -10  11      931.44      922.47     14.89 o
   0 -10  11       89.97       90.00      2.06 o
   1 -10  11      126.58      122.48      2.87 o
   2 -10  11      437.77      428.04      8.24 o
   3 -10  11        0.77        9.50      1.28 o
   4 -10  11       10.85       14.29      1.03 o
   5 -10  11       15.77       15.69      1.12 o
   6 -10  11       17.66       20.18      1.38 o
   7 -10  11       60.57       57.67      2.08 o
 -10  -9  11       26.66       21.87      1.49 o
  -9  -9  11        3.86        5.72      0.96 o
  -8  -9  11       11.32        8.15      0.96 o
  -7  -9  11        2.14        2.57      0.81 o
  -6  -9  11       14.19       15.71      1.00 o
  -5  -9  11        6.98        9.01      0.82 o
  -4  -9  11       23.17       28.09      1.27 o
  -3  -9  11       20.67       26.58      1.16 o
  -2  -9  11      410.49      394.00      6.66 o
  -1  -9  11      182.10      179.32      3.05 o
   0  -9  11      546.18      542.88     10.19 o
   1  -9  11      968.56      964.74     17.62 o
   2  -9  11      633.26      631.02     11.78 o
   3  -9  11      313.54      307.79      6.14 o
   4  -9  11      527.30      518.68      9.91 o
   5  -9  11      518.72      510.24      9.83 o
   6  -9  11      244.51      239.54      5.17 o
   7  -9  11      354.46      343.20      7.04 o
   8  -9  11       69.54       66.31      2.91 o
 -10  -8  11       33.66       38.04      2.38 o
  -9  -8  11      110.04      120.10      2.80 o
  -8  -8  11       16.32       23.99      1.33 o
  -7  -8  11      253.31      263.79      4.85 o
  -6  -8  11      641.62      622.84     10.32 o
  -5  -8  11      261.69      264.04      4.74 o
  -4  -8  11      549.51      535.99      8.32 o
  -3  -8  11     2479.98     2477.45     33.63 o
  -2  -8  11     1851.75     1854.32     25.32 o
  -1  -8  11     1105.07     1094.39     14.09 o
   0  -8  11     2429.61     2449.31     36.52 o
   1  -8  11     1327.77     1320.48     21.96 o
   2  -8  11     1582.38     1588.03     28.59 o
   3  -8  11      843.49      800.25     14.80 o
   4  -8  11      458.47      444.97      8.60 o
   5  -8  11      766.67      729.03     13.68 o
   6  -8  11      498.57      478.40      9.33 o
   7  -8  11      181.00      181.57      4.18 o
   8  -8  11      107.73      111.96      3.06 o
 -10  -7  11       26.18       30.95      1.46 o
  -9  -7  11       62.31       61.89      1.86 o
  -8  -7  11      314.19      316.68      5.68 o
  -7  -7  11      226.40      231.78      4.32 o
  -6  -7  11      480.26      462.74      7.80 o
  -5  -7  11     1304.80     1279.03     17.65 o
  -4  -7  11       76.85       77.50      1.74 o
  -3  -7  11      350.07      362.90      4.96 o
  -2  -7  11     1505.25     1496.05     20.45 o
  -1  -7  11      239.55      215.30      3.65 o
   0  -7  11      191.51      194.51      3.35 o
   1  -7  11      137.41      133.93      2.51 o
   2  -7  11       23.78       25.87      0.99 o
   3  -7  11        2.47        6.11      0.74 o
   4  -7  11      113.03      116.27      2.84 o
   5  -7  11        2.56        4.95      0.95 o
   6  -7  11       37.36       38.67      1.72 o
   7  -7  11       32.72       33.32      1.64 o
   8  -7  11       34.64       34.28      1.73 o
 -11  -6  11       85.81       80.53      3.70 o
 -10  -6  11       31.82       28.28      1.73 o
  -9  -6  11        1.26        2.08      0.82 o
  -8  -6  11      130.66      119.12      2.60 o
  -7  -6  11       40.44       37.70      1.26 o
  -6  -6  11       49.03       56.35      1.35 o
  -5  -6  11       45.09       49.79      1.24 o
  -4  -6  11      127.15      131.58      2.01 o
  -3  -6  11      330.68      321.20      4.53 o
  -2  -6  11       81.55       97.31      1.67 o
  -1  -6  11      231.76      231.25      3.68 o
   0  -6  11     1068.99     1090.14     14.52 o
   1  -6  11     1204.53     1199.11     18.11 o
   2  -6  11      942.72      953.85     14.55 o
   3  -6  11      792.32      769.10     12.69 o
   4  -6  11      430.62      404.68      7.87 o
   5  -6  11     1016.51     1022.66     18.81 o
   6  -6  11      776.48      760.54     14.28 o
   7  -6  11      302.93      301.93      6.27 o
 -11  -5  11      103.19      114.12      4.37 o
 -10  -5  11        9.97       15.79      1.71 o
  -9  -5  11       84.78       92.73      2.93 o
  -8  -5  11      275.91      285.58      5.16 o
  -7  -5  11      246.22      255.45      4.24 o
  -6  -5  11      527.83      520.83      7.00 o
  -5  -5  11      823.13      803.58     10.52 o
  -4  -5  11      713.31      717.96      9.43 o
  -3  -5  11      585.48      583.24      7.86 o
  -2  -5  11     2434.59     2530.01     35.77 o
  -1  -5  11     2051.95     1961.03     27.80 o
   0  -5  11     1327.84     1316.37     18.83 o
   1  -5  11     1465.42     1443.60     20.10 o
   2  -5  11     1194.12     1190.39     18.21 o
   3  -5  11      896.41      870.25     14.29 o
   4  -5  11      557.13      537.24      9.11 o
   5  -5  11      394.34      400.18      7.84 o
   6  -5  11      295.86      296.88      7.24 o
   7  -5  11      141.48      149.00      5.28 o
 -11  -4  11      144.01      158.04      5.34 o
 -10  -4  11      228.74      237.03      5.77 o
  -9  -4  11      446.71      433.52      8.28 o
  -8  -4  11      231.33      234.27      4.81 o
  -7  -4  11      136.08      136.51      2.63 o
  -6  -4  11      554.16      559.14      8.06 o
  -5  -4  11     1331.73     1352.26     18.76 o
  -4  -4  11      489.42      498.45      7.33 o
  -3  -4  11      249.99      263.11      4.07 o
  -2  -4  11     1477.29     1430.13     22.39 o
  -1  -4  11      509.98      474.89      7.76 o
   0  -4  11       18.67       28.46      1.70 o
   1  -4  11      123.89      122.22      3.07 o
   2  -4  11        0.50        6.34      1.26 o
   3  -4  11        5.44       14.01      1.77 o
   4  -4  11        1.31        7.89      1.05 o
   5  -4  11       37.80       38.31      2.44 o
   6  -4  11       35.48       35.80      2.55 o
   7  -4  11       15.94       18.24      1.98 o
 -11  -3  11        5.83        7.65      1.21 o
 -10  -3  11       64.47       66.59      2.12 o
  -9  -3  11        0.15        0.04      1.00 o
  -8  -3  11       88.26       87.58      1.99 o
  -7  -3  11       29.99       28.24      1.14 o
  -6  -3  11        4.14        7.62      0.68 o
  -5  -3  11        2.05        8.11      0.60 o
  -4  -3  11       25.06       26.19      1.00 o
  -3  -3  11      579.58      557.16      9.93 o
  -2  -3  11      463.51      494.89      8.89 o
  -1  -3  11      105.09      105.23      3.31 o
   0  -3  11     1019.73      992.37     17.44 o
   1  -3  11      747.99      777.23     12.76 o
   2  -3  11      426.08      427.39      9.69 o
   3  -3  11      900.29      878.75     17.07 o
   4  -3  11      666.12      642.22     14.05 o
   5  -3  11       33.14       31.15      1.99 o
   6  -3  11      514.86      529.06     14.65 o
   7  -3  11      666.87      670.56     18.27 o
 -11  -2  11       38.68       45.54      1.69 o
 -10  -2  11       65.67       67.94      2.10 o
  -9  -2  11      252.94      245.18      5.15 o
  -8  -2  11      319.78      321.26      6.19 o
  -7  -2  11        4.24        4.44      0.93 o
  -6  -2  11      374.29      367.55      6.01 o
  -5  -2  11     2303.97     2331.61     39.27 o
  -4  -2  11      729.16      711.00     14.41 o
  -3  -2  11     1017.30      984.85     19.76 o
  -2  -2  11     2552.80     2565.98     50.43 o
  -1  -2  11     1405.47     1424.91     28.35 o
   0  -2  11      707.85      690.84     11.80 o
   1  -2  11     1300.73     1247.62     21.75 o
   2  -2  11      680.01      671.92     16.05 o
   3  -2  11      386.73      369.58      7.68 o
   4  -2  11      616.19      594.72     20.60 o
   5  -2  11       61.34       57.76      2.52 o
   6  -2  11      346.07      365.09     10.58 o
 -11  -1  11        0.53        2.34      0.89 o
 -10  -1  11      143.23      147.84      3.42 o
  -9  -1  11      219.80      221.03      5.61 o
  -8  -1  11       32.89       36.28      1.37 o
  -7  -1  11      160.58      163.78      3.17 o
  -6  -1  11      776.64      780.82     12.22 o
  -5  -1  11      604.37      613.06     12.50 o
  -4  -1  11      505.95      502.43     10.29 o
  -3  -1  11      352.35      361.66      6.76 o
  -2  -1  11       35.27       36.61      2.58 o
  -1  -1  11      540.27      539.03      9.27 o
   0  -1  11       65.07       60.09      1.82 o
   1  -1  11        1.08        6.72      1.10 o
   2  -1  11       71.15       70.65      2.54 o
   3  -1  11       10.26       13.99      1.36 o
   4  -1  11       11.44       17.29      1.46 o
   5  -1  11        1.03        4.91      1.92 o
   6  -1  11        0.38        3.95      1.39 o
 -11   0  11        9.25       10.82      1.29 o
 -10   0  11        0.26        0.85      0.98 o
  -9   0  11       17.74       19.48      1.38 o
  -8   0  11       76.21       76.71      1.94 o
  -7   0  11       98.18       91.69      2.07 o
  -6   0  11        4.14        6.42      0.87 o
  -5   0  11       27.74       25.69      1.05 o
  -4   0  11      226.17      216.31      3.92 o
  -3   0  11       83.57       79.47      1.74 o
  -2   0  11      578.29      568.26      9.54 o
  -1   0  11      618.12      625.31     10.66 o
   0   0  11      381.72      375.13      6.66 o
   1   0  11      208.13      207.86      4.74 o
   2   0  11      527.69      528.92     11.14 o
   3   0  11      477.51      468.70     11.29 o
   4   0  11      487.68      477.94     11.59 o
   5   0  11      287.50      305.07      9.09 o
 -11   1  11       29.09       25.40      1.71 o
 -10   1  11       16.12       15.16      2.09 o
  -9   1  11      278.65      264.86      6.38 o
  -8   1  11        9.13       11.92      1.53 o
  -7   1  11      255.36      247.19      5.23 o
  -6   1  11      429.19      408.57     10.06 o
  -5   1  11      259.29      252.49      4.48 o
  -4   1  11      481.32      478.16      7.69 o
  -3   1  11      887.76      885.03     13.84 o
  -2   1  11      707.30      694.33     10.97 o
  -1   1  11      809.88      814.62     12.82 o
   0   1  11      642.86      628.91     10.73 o
   1   1  11      254.15      237.32      5.31 o
   2   1  11      709.31      692.01     14.30 o
   3   1  11      525.54      510.63     12.17 o
   4   1  11      174.50      172.44      4.97 o
   5   1  11      174.37      176.13      5.86 o
 -11   2  11       66.86       66.30      3.49 o
 -10   2  11       48.96       48.36      2.24 o
  -9   2  11       90.52       87.13      2.11 o
  -8   2  11      269.73      270.26      4.64 o
  -7   2  11       96.24      101.49      2.16 o
  -6   2  11        1.47        3.33      1.03 o
  -5   2  11      375.79      386.73      7.09 o
  -4   2  11      409.85      421.57      7.65 o
  -3   2  11       62.61       67.19      1.78 o
  -2   2  11       32.23       36.28      1.47 o
  -1   2  11       35.67       40.36      1.41 o
   0   2  11        5.90        8.82      0.89 o
   1   2  11        4.55        5.86      0.91 o
   2   2  11        7.34       10.68      1.03 o
   3   2  11       13.59       22.69      1.72 o
   4   2  11       44.67       47.78      2.33 o
 -11   3  11        3.47        3.20      2.01 o
 -10   3  11        0.90        0.15      0.89 o
  -9   3  11        0.50        0.58      0.77 o
  -8   3  11       34.95       41.35      1.43 o
  -7   3  11        1.98        5.32      0.78 o
  -6   3  11       41.84       38.30      1.63 o
  -5   3  11        1.18        5.35      0.77 o
  -4   3  11       10.71       10.78      1.14 o
  -3   3  11      158.91      157.49      3.23 o
  -2   3  11      172.21      169.55      3.53 o
  -1   3  11      280.63      283.56      5.84 o
   0   3  11      192.54      191.66      4.85 o
   1   3  11      208.06      216.29      6.01 o
   2   3  11      219.56      227.95      6.39 o
   3   3  11      227.61      236.09      8.03 o
 -10   4  11       18.31       15.33      1.30 o
  -9   4  11       16.79       12.35      1.17 o
  -8   4  11       42.92       40.38      2.24 o
  -7   4  11       71.41       66.83      2.11 o
  -6   4  11      218.81      209.93      4.70 o
  -5   4  11      180.45      174.54      3.92 o
  -4   4  11      320.94      307.88      9.20 o
  -3   4  11      374.17      364.87      9.87 o
  -2   4  11      146.35      142.79      3.83 o
  -1   4  11      249.29      243.26      5.14 o
   0   4  11      265.88      262.53      6.93 o
   1   4  11      182.65      178.97      5.18 o
   2   4  11       11.33       12.72      2.09 o
  -9   5  11       36.46       38.11      1.89 o
  -8   5  11      369.34      366.65      6.62 o
  -7   5  11       25.18       30.83      1.16 o
  -6   5  11       86.83       91.69      2.18 o
  -5   5  11      116.67      120.56      3.71 o
  -4   5  11       48.30       54.58      1.73 o
  -3   5  11       41.75       43.31      1.37 o
  -2   5  11       37.62       39.18      1.53 o
  -1   5  11        0.10        4.71      0.85 o
   0   5  11        5.68        7.62      1.13 o
   1   5  11        7.88        7.83      1.43 o
  -8   6  11        8.08       14.41      1.06 o
  -7   6  11        3.24        3.42      0.63 o
  -6   6  11       13.08       11.54      0.92 o
  -5   6  11       84.92       77.03      2.02 o
  -4   6  11        8.22        7.47      0.66 o
  -3   6  11       48.61       45.88      2.91 o
  -2   6  11       58.71       60.07      1.90 o
  -1   6  11       71.20       76.65      2.63 o
   0   6  11       34.25       43.62      3.66 o
  -7   7  11       81.18       76.74      3.09 o
  -6   7  11       17.75       19.63      1.22 o
  -5   7  11      112.35      119.55      4.23 o
  -4   7  11      145.74      146.88      9.03 o
  -3   7  11       87.46       90.18      4.96 o
  -2   7  11       25.87       31.37      2.22 o
  -2 -16  12      150.13      145.75      7.49 o
  -1 -16  12      195.03      177.65      4.80 o
   0 -16  12        1.63        1.85      1.50 o
   1 -16  12      270.26      272.86     10.39 o
   2 -16  12      274.75      283.55      7.04 o
   3 -16  12       66.30       65.86      3.63 o
  -4 -15  12      469.05      463.40     10.40 o
  -3 -15  12      191.25      187.53      4.92 o
  -2 -15  12       71.32       77.76      2.82 o
  -1 -15  12     1045.30     1055.46     19.06 o
   0 -15  12      302.07      285.80      8.51 o
   1 -15  12      270.97      284.58     11.31 o
   2 -15  12      433.67      444.30     11.70 o
   3 -15  12      206.06      203.29      5.44 o
   4 -15  12       77.76       80.13      3.03 o
  -5 -14  12       58.83       59.97      2.24 o
  -4 -14  12      171.45      169.97      4.00 o
  -3 -14  12       57.76       61.92      2.14 o
  -2 -14  12       16.55       19.19      1.30 o
  -1 -14  12      277.00      280.82      4.65 o
   0 -14  12      101.11      106.89      2.28 o
   1 -14  12        2.92        5.33      1.54 o
   2 -14  12        4.64        7.97      1.44 o
   3 -14  12        3.60        9.35      2.24 o
   4 -14  12       22.32       23.30      3.00 o
   5 -14  12        7.44        8.09      1.93 o
  -7 -13  12       14.30       16.48      1.40 o
  -6 -13  12        3.38        5.08      0.91 o
  -5 -13  12       35.16       34.77      1.49 o
  -4 -13  12        8.48       11.19      0.94 o
  -3 -13  12       99.13       99.71      2.35 o
  -2 -13  12       68.08       71.96      1.94 o
  -1 -13  12      364.39      352.62      5.65 o
   0 -13  12      446.95      442.76      7.72 o
   1 -13  12      397.05      392.16      7.71 o
   2 -13  12      637.76      624.63     11.80 o
   3 -13  12      421.62      428.02      8.37 o
   4 -13  12      402.34      405.64      8.01 o
   5 -13  12      415.26      414.01      8.19 o
   6 -13  12      146.53      153.57      5.21 o
  -7 -12  12       80.74       90.91      2.81 o
  -6 -12  12       16.03       21.41      1.25 o
  -5 -12  12      301.98      301.59      5.51 o
  -4 -12  12      597.36      574.66      9.67 o
  -3 -12  12      534.67      530.29      8.95 o
  -2 -12  12      334.22      329.11      5.81 o
  -1 -12  12     1280.25     1259.17     18.43 o
   0 -12  12     1040.48     1010.50     18.56 o
   1 -12  12      331.32      325.09      6.53 o
   2 -12  12      543.25      536.16     10.22 o
   3 -12  12      568.33      571.53     10.89 o
   4 -12  12      115.52      118.55      3.00 o
   5 -12  12      230.42      229.57      5.17 o
   6 -12  12      132.49      137.18      3.40 o
  -8 -11  12      208.70      206.83      4.76 o
  -7 -11  12        2.93        4.18      0.90 o
  -6 -11  12      146.69      140.69      3.07 o
  -5 -11  12      489.27      471.34      8.08 o
  -4 -11  12      363.30      350.14      6.17 o
  -3 -11  12      394.37      384.82      6.67 o
  -2 -11  12       81.90       82.44      2.04 o
  -1 -11  12        0.66        5.94      0.69 o
   0 -11  12      169.39      176.16      3.89 o
   1 -11  12        0.90        4.47      1.04 o
   2 -11  12       59.50       61.47      1.92 o
   3 -11  12        0.76        5.05      0.85 o
   4 -11  12       62.16       64.86      2.10 o
   5 -11  12      122.78      121.20      3.09 o
   6 -11  12        4.07        5.93      0.99 o
  -9 -10  12        0.02        0.45      0.88 o
  -8 -10  12        5.55        6.63      0.95 o
  -7 -10  12        0.06        0.36      0.79 o
  -6 -10  12       15.34       11.78      0.97 o
  -5 -10  12        0.40        4.92      1.00 o
  -4 -10  12      177.80      173.05      3.39 o
  -3 -10  12      217.04      209.20      3.93 o
  -2 -10  12      216.12      211.00      3.93 o
  -1 -10  12      828.03      810.22     12.01 o
   0 -10  12      563.11      550.47     10.40 o
   1 -10  12      649.57      641.36     12.02 o
   2 -10  12      420.13      411.76      8.02 o
   3 -10  12      745.92      728.40     13.62 o
   4 -10  12      465.84      448.99      8.77 o
   5 -10  12      684.56      679.71     12.88 o
   6 -10  12      217.25      216.70      4.83 o
   7 -10  12      440.25      444.77      8.89 o
  -9  -9  12       52.25       62.31      1.99 o
  -8  -9  12      573.65      563.58      9.61 o
  -7  -9  12      115.91      122.69      2.76 o
  -6  -9  12      176.77      187.03      3.86 o
  -5  -9  12     1168.25     1144.19     18.43 o
  -4  -9  12     1412.43     1410.78     22.51 o
  -3  -9  12      589.45      577.23      9.56 o
  -2  -9  12     1511.80     1481.23     23.52 o
  -1  -9  12     1045.54     1047.32     15.33 o
   0  -9  12      845.83      832.47     15.32 o
   1  -9  12     1048.35     1012.78     18.52 o
   2  -9  12      319.88      302.86      6.08 o
   3  -9  12      716.89      701.29     13.13 o
   4  -9  12      381.74      378.53      7.50 o
   5  -9  12      319.94      308.68      6.35 o
   6  -9  12       81.07       87.46      2.56 o
   7  -9  12      138.45      141.24      3.56 o
 -10  -8  12      107.17      109.29      4.08 o
  -9  -8  12       60.84       62.03      2.56 o
  -8  -8  12      167.11      164.35      3.41 o
  -7  -8  12      679.89      651.06     10.85 o
  -6  -8  12      138.72      133.53      2.83 o
  -5  -8  12       37.52       43.89      1.44 o
  -4  -8  12     1137.95     1149.42     18.42 o
  -3  -8  12      154.41      148.12      2.52 o
  -2  -8  12      223.29      225.92      3.53 o
  -1  -8  12       97.68       94.74      1.98 o
   0  -8  12       15.43       22.26      1.19 o
   1  -8  12        2.45       10.29      0.84 o
   2  -8  12       70.92       79.60      3.58 o
   3  -8  12        1.26        7.64      1.62 o
   4  -8  12      137.37      140.52      3.35 o
   5  -8  12      104.65      104.27      2.80 o
   6  -8  12      126.19      124.04      3.17 o
   7  -8  12       66.69       62.44      2.21 o
 -10  -7  12        2.37        0.06      0.97 o
  -9  -7  12       20.41       15.98      1.04 o
  -8  -7  12      115.53      124.14      2.72 o
  -7  -7  12        0.06        2.54      0.76 o
  -6  -7  12       53.73       55.41      1.48 o
  -5  -7  12      384.16      388.46      5.63 o
  -4  -7  12       91.90       96.09      2.29 o
  -3  -7  12      294.84      296.65      4.38 o
  -2  -7  12      682.46      670.43      9.46 o
  -1  -7  12     1149.71     1164.84     17.60 o
   0  -7  12      842.04      838.78     12.49 o
   1  -7  12     1149.42     1150.99     18.69 o
   2  -7  12      426.41      406.57      7.03 o
   3  -7  12     1010.88     1006.94     18.47 o
   4  -7  12     1027.22     1021.99     18.78 o
   5  -7  12      549.19      533.22     10.26 o
   6  -7  12      402.15      401.03      7.98 o
   7  -7  12      226.34      234.24      6.11 o
 -10  -6  12       82.18       95.55      3.18 o
  -9  -6  12       86.53       94.50      3.07 o
  -8  -6  12      278.57      285.89      5.88 o
  -7  -6  12      299.96      306.74      5.49 o
  -6  -6  12      652.03      665.01      9.26 o
  -5  -6  12      234.48      236.85      3.61 o
  -4  -6  12     1316.93     1347.64     17.42 o
  -3  -6  12     1983.64     1976.27     27.14 o
  -2  -6  12     1373.99     1346.19     20.45 o
  -1  -6  12     1312.28     1321.21     20.13 o
   0  -6  12     1256.80     1279.61     19.51 o
   1  -6  12     1000.37      985.25     16.05 o
   2  -6  12      903.12      857.90     12.80 o
   3  -6  12      620.88      618.29     10.39 o
   4  -6  12      304.88      309.54      6.22 o
   5  -6  12      236.25      230.28      5.85 o
   6  -6  12      167.91      173.82      4.80 o
   7  -6  12       39.56       46.02      2.76 o
 -11  -5  12      229.93      214.30      6.74 o
 -10  -5  12       60.06       59.76      2.42 o
  -9  -5  12        1.17        3.21      1.40 o
  -8  -5  12      158.80      160.05      3.61 o
  -7  -5  12      377.88      373.73      6.45 o
  -6  -5  12      254.23      263.95      4.48 o
  -5  -5  12       48.75       52.32      1.32 o
  -4  -5  12      495.67      490.58      7.70 o
  -3  -5  12      278.15      266.08      4.43 o
  -2  -5  12       23.66       34.10      1.70 o
  -1  -5  12        9.26        9.47      0.76 o
   0  -5  12        3.04        9.27      1.06 o
   1  -5  12       65.96       71.68      1.89 o
   2  -5  12        4.40       12.31      0.95 o
   3  -5  12       39.54       49.04      1.78 o
   4  -5  12       25.84       29.22      1.78 o
   5  -5  12      109.25      107.81      4.14 o
   6  -5  12       55.78       61.22      3.16 o
 -11  -4  12       13.09       12.73      1.37 o
 -10  -4  12       16.90       17.81      1.41 o
  -9  -4  12        0.11        0.68      0.85 o
  -8  -4  12        2.06        2.80      0.77 o
  -7  -4  12       10.99       12.17      1.10 o
  -6  -4  12        2.24        5.30      0.75 o
  -5  -4  12      230.10      213.99      3.64 o
  -4  -4  12      455.10      454.02      7.78 o
  -3  -4  12      293.86      286.21      5.41 o
  -2  -4  12      979.77      936.90     16.51 o
  -1  -4  12      858.24      854.58     16.43 o
   0  -4  12      811.99      814.14     15.77 o
   1  -4  12     1130.21     1120.01     21.45 o
   2  -4  12     1118.15     1092.18     21.09 o
   3  -4  12      435.97      429.97      9.71 o
   4  -4  12      331.22      322.27      9.21 o
   5  -4  12     1333.67     1325.57     34.44 o
   6  -4  12      570.11      568.23     15.68 o
 -11  -3  12      157.40      159.10      4.29 o
 -10  -3  12      146.73      155.28      3.56 o
  -9  -3  12       10.84        5.46      0.92 o
  -8  -3  12       89.94       93.31      2.60 o
  -7  -3  12      959.71      964.82     14.57 o
  -6  -3  12      467.74      469.92      7.38 o
  -5  -3  12      490.36      475.36      8.48 o
  -4  -3  12     1310.56     1342.24     30.44 o
  -3  -3  12      691.36      688.39     14.03 o
  -2  -3  12     1109.86     1103.34     19.29 o
  -1  -3  12      611.13      583.41     10.44 o
   0  -3  12      712.32      713.83     12.35 o
   1  -3  12      496.60      472.90      9.49 o
   2  -3  12      621.62      592.59     11.74 o
   3  -3  12      140.72      132.95      3.76 o
   4  -3  12      498.58      484.18     10.97 o
   5  -3  12      335.51      333.90      8.02 o
   6  -3  12        8.37       14.38      1.80 o
 -11  -2  12      181.43      178.85      3.63 o
 -10  -2  12       39.49       42.12      1.92 o
  -9  -2  12       41.31       45.17      1.90 o
  -8  -2  12      257.84      259.51      5.30 o
  -7  -2  12      657.90      660.69     11.22 o
  -6  -2  12      142.26      149.65      3.08 o
  -5  -2  12      235.40      242.51      5.39 o
  -4  -2  12       79.40       85.17      2.37 o
  -3  -2  12       51.97       54.97      1.79 o
  -2  -2  12       82.81       85.07      2.13 o
  -1  -2  12        0.64        4.22      0.70 o
   0  -2  12        2.17        7.24      0.83 o
   1  -2  12       13.97       20.92      1.48 o
   2  -2  12        2.05       12.31      2.13 o
   3  -2  12      171.94      180.29      4.32 o
   4  -2  12        0.65        1.16      1.21 o
   5  -2  12      215.55      224.17      5.83 o
 -11  -1  12        0.62        1.38      1.15 o
 -10  -1  12       20.98       17.62      1.45 o
  -9  -1  12        0.76        1.21      0.87 o
  -8  -1  12       67.61       59.61      1.84 o
  -7  -1  12        0.55        2.59      0.85 o
  -6  -1  12      142.36      137.73      3.19 o
  -5  -1  12       57.09       51.72      1.61 o
  -4  -1  12      344.03      340.80      6.42 o
  -3  -1  12      270.33      274.58      5.30 o
  -2  -1  12      679.69      680.45     11.63 o
  -1  -1  12      198.06      191.34      3.71 o
   0  -1  12      257.63      264.36      4.90 o
   1  -1  12      817.16      802.40     16.37 o
   2  -1  12      637.00      626.36     14.70 o
   3  -1  12      463.03      467.17     11.31 o
   4  -1  12      365.21      353.18     10.26 o
   5  -1  12      359.34      366.54     10.69 o
 -11   0  12      176.35      167.87      4.95 o
 -10   0  12       37.07       39.38      3.29 o
  -9   0  12      118.19      113.17      4.32 o
  -8   0  12      230.02      219.59      5.97 o
  -7   0  12      240.35      240.14      6.96 o
  -6   0  12      402.31      407.18      7.61 o
  -5   0  12      458.34      453.19      9.79 o
  -4   0  12      888.38      874.77     14.79 o
  -3   0  12      499.52      502.66      8.67 o
  -2   0  12      629.91      622.85     10.67 o
  -1   0  12      348.42      325.64      5.85 o
   0   0  12      640.56      616.70     11.85 o
   1   0  12      460.34      451.36      9.57 o
   2   0  12      318.56      286.64      7.30 o
   3   0  12      132.33      127.66      3.94 o
   4   0  12       76.18       72.99      3.51 o
 -11   1  12       24.28       22.25      1.78 o
 -10   1  12       35.14       33.72      3.30 o
  -9   1  12      168.41      165.96      3.87 o
  -8   1  12       24.75       19.72      1.65 o
  -7   1  12       70.72       74.79      2.01 o
  -6   1  12      409.38      421.52      8.52 o
  -5   1  12       70.16       78.89      2.64 o
  -4   1  12        8.47       11.99      0.89 o
  -3   1  12       67.55       73.50      1.92 o
  -2   1  12        0.09        3.54      0.87 o
  -1   1  12        1.98        4.92      0.83 o
   0   1  12       49.11       44.88      1.72 o
   1   1  12       20.09       27.27      1.52 o
   2   1  12       85.74       95.42      3.11 o
   3   1  12       12.74       18.88      1.57 o
   4   1  12       49.25       58.65      4.48 o
 -10   2  12        0.03        0.81      1.12 o
  -9   2  12        0.66        1.88      0.87 o
  -8   2  12       24.69       21.01      1.27 o
  -7   2  12       16.18       12.94      1.06 o
  -6   2  12       26.52       23.69      1.74 o
  -5   2  12      111.44      106.42      2.50 o
  -4   2  12      306.66      296.06      8.62 o
  -3   2  12      223.77      214.51      6.93 o
  -2   2  12      321.39      308.68      6.32 o
  -1   2  12      295.17      297.13      6.12 o
   0   2  12      325.68      320.74      8.35 o
   1   2  12      207.35      207.82      5.86 o
   2   2  12      368.82      369.23     11.66 o
   3   2  12      198.07      209.88      7.44 o
 -10   3  12        0.36        2.98      2.05 o
  -9   3  12       82.16       77.10      3.27 o
  -8   3  12       57.48       59.30      3.48 o
  -7   3  12       80.37       82.51      3.18 o
  -6   3  12      249.28      245.97      6.62 o
  -5   3  12      313.90      316.82      7.21 o
  -4   3  12      114.45      112.86      5.22 o
  -3   3  12      288.56      285.48      6.67 o
  -2   3  12      195.55      195.90      5.70 o
  -1   3  12      242.88      235.56      5.07 o
   0   3  12      134.97      139.03      4.14 o
   1   3  12       48.25       46.05      2.46 o
   2   3  12      268.88      257.10      8.60 o
  -9   4  12       27.04       33.52      1.68 o
  -8   4  12       48.07       51.62      1.69 o
  -7   4  12       32.99       38.94      1.44 o
  -6   4  12        2.35        6.63      0.79 o
  -5   4  12       86.72       91.30      2.21 o
  -4   4  12        3.95        3.18      0.69 o
  -3   4  12        3.13        5.94      0.75 o
  -2   4  12        0.04        1.84      0.79 o
  -1   4  12        1.95        3.94      0.97 o
   0   4  12       41.50       48.62      2.22 o
   1   4  12       25.54       17.39      2.75 o
  -8   5  12        0.10        1.04      1.05 o
  -7   5  12       17.42       13.33      0.84 o
  -6   5  12       69.88       60.35      2.22 o
  -5   5  12       11.40       12.90      1.48 o
  -4   5  12       41.73       40.06      1.59 o
  -3   5  12      127.61      122.36      3.89 o
  -2   5  12       44.11       51.62      2.59 o
  -1   5  12       53.81       54.92      2.69 o
  -6   6  12       38.72       44.34      1.69 o
  -5   6  12      177.34      171.10      4.34 o
  -4   6  12        7.40       10.32      0.91 o
  -3   6  12       41.84       42.35      2.39 o
  -1 -16  13      142.59      149.87      4.88 o
   0 -16  13      299.86      296.14      7.18 o
   1 -16  13       75.64       83.12      5.35 o
  -4 -15  13        0.41        0.00      1.09 o
  -3 -15  13      214.98      215.14      6.89 o
  -2 -15  13       30.96       39.82      2.67 o
  -1 -15  13        6.96       10.81      1.14 o
   0 -15  13        0.97        1.54      1.33 o
   1 -15  13        2.35        3.15      1.17 o
   2 -15  13       48.47       46.95      2.40 o
   3 -15  13        0.27        1.44      1.11 o
  -5 -14  13       40.75       47.45      2.48 o
  -4 -14  13       83.41       87.30      2.28 o
  -3 -14  13       91.30       95.67      2.37 o
  -2 -14  13      422.26      413.23      8.13 o
  -1 -14  13      291.19      288.83      4.82 o
   0 -14  13      449.27      441.97      7.78 o
   1 -14  13      276.76      282.91      5.44 o
   2 -14  13      423.90      433.73      8.52 o
   3 -14  13      361.48      357.82      7.20 o
   4 -14  13      253.82      251.81      6.97 o
  -6 -13  13      309.54      304.18      5.65 o
  -5 -13  13      361.31      351.16      6.33 o
  -4 -13  13      225.89      226.05      4.36 o
  -3 -13  13      692.64      696.77     13.03 o
  -2 -13  13      725.20      720.68     11.95 o
  -1 -13  13      440.61      439.15      6.91 o
   0 -13  13      400.27      396.78      7.84 o
   1 -13  13      425.84      422.83      8.59 o
   2 -13  13      170.28      170.56      3.92 o
   3 -13  13      179.97      177.95      4.05 o
   4 -13  13      153.13      151.49      4.12 o
   5 -13  13      125.44      131.32      3.33 o
  -7 -12  13      123.85      114.40      2.98 o
  -6 -12  13      157.98      148.70      3.23 o
  -5 -12  13      148.07      145.41      3.14 o
  -4 -12  13       16.99       15.42      1.05 o
  -3 -12  13        8.72       12.50      0.98 o
  -2 -12  13        8.07       13.40      0.97 o
  -1 -12  13        0.09       11.75      1.30 o
   0 -12  13       27.24       31.91      1.49 o
   1 -12  13        0.57        6.22      1.07 o
   2 -12  13      144.19      149.51      3.52 o
   3 -12  13       45.98       48.33      1.81 o
   4 -12  13       26.69       29.44      1.52 o
   5 -12  13        2.30        6.88      1.05 o
  -8 -11  13       35.61       25.67      1.46 o
  -7 -11  13        2.60        6.09      0.95 o
  -6 -11  13      129.52      133.30      2.97 o
  -5 -11  13      171.02      167.17      3.90 o
  -4 -11  13      193.03      186.84      3.69 o
  -3 -11  13      721.08      721.93     11.92 o
  -2 -11  13      334.44      322.74      5.73 o
  -1 -11  13      928.70      886.75     13.17 o
   0 -11  13      701.94      692.47     13.00 o
   1 -11  13      363.41      359.66      7.16 o
   2 -11  13      964.67      944.25     17.47 o
   3 -11  13      823.55      807.10     15.09 o
   4 -11  13      381.58      376.89      7.57 o
   5 -11  13      468.65      471.78      9.28 o
   6 -11  13     1061.24     1036.98     19.29 o
  -8 -10  13       20.12       24.59      1.41 o
  -7 -10  13      251.24      249.45      4.76 o
  -6 -10  13      670.29      660.85     11.04 o
  -5 -10  13      446.94      445.16      7.65 o
  -4 -10  13      311.52      299.41      5.38 o
  -3 -10  13     1045.61     1041.34     16.82 o
  -2 -10  13      321.18      324.39      5.73 o
  -1 -10  13      653.03      635.72     11.93 o
   0 -10  13      432.50      406.45      7.04 o
   1 -10  13      688.66      677.57     12.70 o
   2 -10  13      215.14      216.52      4.64 o
   3 -10  13      524.75      499.61      9.67 o
   4 -10  13      171.24      165.30      3.85 o
   5 -10  13       97.24      103.55      2.85 o
   6 -10  13       65.53       64.77      2.28 o
  -9  -9  13      136.81      130.04      3.95 o
  -8  -9  13      201.17      185.09      3.76 o
  -7  -9  13        4.53        7.55      0.92 o
  -6  -9  13      243.17      233.76      4.43 o
  -5  -9  13      139.34      135.57      2.87 o
  -4  -9  13       74.89       71.72      1.85 o
  -3  -9  13       15.26       18.73      1.06 o
  -2  -9  13        0.70        3.24      0.67 o
  -1  -9  13       10.74       12.86      0.91 o
   0  -9  13       56.93       57.80      1.57 o
   1  -9  13       60.66       61.35      2.82 o
   2  -9  13      316.44      322.65      6.48 o
   3  -9  13      349.37      344.90      6.93 o
   4  -9  13      240.68      241.45      5.17 o
   5  -9  13      132.22      131.98      3.31 o
   6  -9  13      351.81      332.64      6.88 o
  -9  -8  13        7.01       12.27      1.67 o
  -8  -8  13        9.59       11.46      0.96 o
  -7  -8  13      160.29      169.16      3.41 o
  -6  -8  13        1.19        2.76      0.75 o
  -5  -8  13      375.93      383.39      6.60 o
  -4  -8  13      183.74      179.51      3.59 o
  -3  -8  13      645.46      641.52      9.66 o
  -2  -8  13      781.40      778.44     12.85 o
  -1  -8  13      787.47      783.27     12.93 o
   0  -8  13      537.69      509.60      9.64 o
   1  -8  13     1040.39     1037.54     16.89 o
   2  -8  13     1056.91     1055.93     19.35 o
   3  -8  13      808.01      786.67     14.65 o
   4  -8  13      848.96      835.61     15.59 o
   5  -8  13      339.42      341.61      6.93 o
   6  -8  13      225.37      219.45      4.85 o
 -10  -7  13      218.74      221.80      5.65 o
  -9  -7  13       94.31      104.82      3.30 o
  -8  -7  13      343.99      344.57      6.92 o
  -7  -7  13      290.45      302.91      7.00 o
  -6  -7  13      229.86      240.40      4.03 o
  -5  -7  13     1369.88     1394.58     18.86 o
  -4  -7  13     1064.53     1030.58     14.06 o
  -3  -7  13      766.20      761.70     11.32 o
  -2  -7  13      659.59      661.01     10.97 o
  -1  -7  13      901.46      899.33     14.71 o
   0  -7  13      438.55      403.26      6.95 o
   1  -7  13      793.59      798.56     13.18 o
   2  -7  13      216.26      207.74      3.87 o
   3  -7  13      121.12      112.48      2.80 o
   4  -7  13      138.68      132.93      3.19 o
   5  -7  13       79.84       83.12      2.97 o
   6  -7  13        0.89        1.08      1.26 o
 -10  -6  13       51.99       53.67      2.36 o
  -9  -6  13      125.36      120.23      3.55 o
  -8  -6  13      130.14      132.46      3.65 o
  -7  -6  13       26.38       28.14      1.37 o
  -6  -6  13      267.34      264.48      4.79 o
  -5  -6  13      102.08      104.22      2.14 o
  -4  -6  13       60.67       67.93      1.61 o
  -3  -6  13        9.32       14.93      1.38 o
  -2  -6  13        0.73        6.55      1.03 o
  -1  -6  13       42.27       42.01      1.55 o
   0  -6  13       28.94       37.02      1.46 o
   1  -6  13       49.46       61.26      1.93 o
   2  -6  13       30.14       34.12      1.52 o
   3  -6  13      152.37      154.56      5.18 o
   4  -6  13      271.02      274.18      8.22 o
   5  -6  13      184.98      181.17      6.09 o
   6  -6  13      239.69      238.41      7.85 o
 -10  -5  13        3.42        5.53      1.18 o
  -9  -5  13        0.44        2.78      1.03 o
  -8  -5  13       12.40       15.24      1.03 o
  -7  -5  13      220.05      220.15      4.14 o
  -6  -5  13      170.63      175.19      3.39 o
  -5  -5  13      444.42      439.36      6.98 o
  -4  -5  13      726.37      692.75     11.91 o
  -3  -5  13      764.25      758.15     14.64 o
  -2  -5  13      592.28      588.47     11.56 o
  -1  -5  13     1250.18     1228.67     23.52 o
   0  -5  13      818.93      801.44     15.57 o
   1  -5  13     1010.43     1003.30     21.26 o
   2  -5  13      222.93      227.70      5.61 o
   3  -5  13     1148.99     1135.70     24.14 o
   4  -5  13     1088.88     1060.60     27.80 o
   5  -5  13      472.50      488.10     13.70 o
   6  -5  13       88.39       91.36      3.96 o
 -10  -4  13        7.94       14.44      1.44 o
  -9  -4  13      328.01      335.69      6.61 o
  -8  -4  13      291.48      297.74      5.33 o
  -7  -4  13      273.60      272.02      4.61 o
  -6  -4  13      744.20      740.46     11.30 o
  -5  -4  13      253.35      261.99      4.38 o
  -4  -4  13     1117.90     1102.00     20.97 o
  -3  -4  13      655.03      645.11     17.36 o
  -2  -4  13      364.56      363.95      7.39 o
  -1  -4  13      841.73      827.52     16.04 o
   0  -4  13      487.84      478.52      9.62 o
   1  -4  13      279.54      261.31      5.67 o
   2  -4  13      504.68      486.00     10.84 o
   3  -4  13      646.64      623.43     14.98 o
   4  -4  13        0.88        8.03      2.01 o
   5  -4  13       69.70       71.05      3.76 o
 -11  -3  13        1.62        2.53      0.98 o
 -10  -3  13       33.60       35.06      1.59 o
  -9  -3  13      277.65      268.40      4.88 o
  -8  -3  13       60.59       72.89      2.04 o
  -7  -3  13        2.14        7.26      0.83 o
  -6  -3  13      173.94      175.62      3.46 o
  -5  -3  13       36.98       31.73      1.75 o
  -4  -3  13        9.57       14.86      1.12 o
  -3  -3  13        0.07        5.68      2.26 o
  -2  -3  13        0.63        2.83      0.78 o
  -1  -3  13      118.29      116.79      2.99 o
   0  -3  13        0.42        5.88      0.83 o
   1  -3  13      293.64      293.42      7.38 o
   2  -3  13       39.52       50.94      1.96 o
   3  -3  13       61.84       58.35      2.56 o
   4  -3  13      925.56      902.69     21.46 o
   5  -3  13      210.48      222.48      7.14 o
 -10  -2  13       29.50       29.08      1.95 o
  -9  -2  13        2.85        5.48      1.08 o
  -8  -2  13       38.82       39.18      2.14 o
  -7  -2  13       59.74       53.80      1.95 o
  -6  -2  13      198.13      195.45      6.14 o
  -5  -2  13      159.09      160.56      4.24 o
  -4  -2  13      517.82      501.37     10.40 o
  -3  -2  13      637.81      621.66     11.27 o
  -2  -2  13       58.01       61.00      2.24 o
  -1  -2  13     1082.19     1092.47     18.41 o
   0  -2  13      926.49      909.04     20.70 o
   1  -2  13      755.86      750.45     17.35 o
   2  -2  13      554.68      532.70     12.64 o
   3  -2  13      706.67      664.95     25.97 o
   4  -2  13      310.28      319.19      9.49 o
 -10  -1  13       92.84       97.41      3.18 o
  -9  -1  13       27.66       32.12      2.83 o
  -8  -1  13      360.57      357.11      6.65 o
  -7  -1  13       79.80       85.46      3.89 o
  -6  -1  13      520.45      515.00     11.87 o
  -5  -1  13      308.03      318.07      8.86 o
  -4  -1  13      229.48      243.13      5.05 o
  -3  -1  13      250.06      240.76      5.58 o
  -2  -1  13      539.38      544.66      9.47 o
  -1  -1  13      295.51      312.57      5.74 o
   0  -1  13      253.01      241.48      5.49 o
   1  -1  13      208.78      195.45      5.58 o
   2  -1  13       51.84       55.67      2.42 o
   3  -1  13       31.29       33.86      2.36 o
   4  -1  13       17.61       19.77      1.92 o
 -10   0  13        8.39       11.25      1.12 o
  -9   0  13        4.51        2.29      0.86 o
  -8   0  13      280.83      291.71      5.32 o
  -7   0  13      114.00      126.13      2.64 o
  -6   0  13        2.39        5.99      0.79 o
  -5   0  13       14.08       20.21      1.09 o
  -4   0  13       12.95       17.08      1.41 o
  -3   0  13       55.73       55.17      1.61 o
  -2   0  13       67.26       67.69      1.83 o
  -1   0  13       14.75       17.57      1.04 o
   0   0  13      206.40      211.21      4.89 o
   1   0  13      112.45      123.14      3.68 o
   2   0  13       41.04       48.11      2.27 o
   3   0  13      194.89      202.07      5.60 o
 -10   1  13       23.56       21.62      1.71 o
  -9   1  13        0.13        2.67      1.03 o
  -8   1  13       42.78       41.41      1.86 o
  -7   1  13       62.35       57.60      2.02 o
  -6   1  13      154.36      149.40      4.85 o
  -5   1  13      157.68      149.23      5.37 o
  -4   1  13      241.61      226.02      7.22 o
  -3   1  13      204.75      204.92      6.66 o
  -2   1  13      346.22      337.88      6.92 o
  -1   1  13      201.43      193.12      4.34 o
   0   1  13      264.79      267.00      7.20 o
   1   1  13      380.63      375.91     11.78 o
   2   1  13      325.50      319.53     10.38 o
  -9   2  13       30.15       31.44      1.99 o
  -8   2  13      138.16      140.81      4.62 o
  -7   2  13      258.53      262.32      5.18 o
  -6   2  13      180.26      178.17      4.11 o
  -5   2  13      107.57      111.39      4.31 o
  -4   2  13      255.81      257.90      6.21 o
  -3   2  13      133.11      128.36      3.15 o
  -2   2  13      253.47      253.65      5.53 o
  -1   2  13       22.95       25.67      1.70 o
   0   2  13      221.34      209.81      5.90 o
   1   2  13      120.04      113.58      4.65 o
  -9   3  13       27.71       34.58      2.17 o
  -8   3  13        2.68        2.54      0.87 o
  -7   3  13       37.26       45.82      1.60 o
  -6   3  13        0.41        0.20      0.83 o
  -5   3  13        0.31        2.65      0.85 o
  -4   3  13        0.33        2.20      0.80 o
  -3   3  13       12.63       12.74      1.06 o
  -2   3  13       16.34       19.85      1.25 o
  -1   3  13        1.18        2.95      1.00 o
   0   3  13       10.19        9.04      1.58 o
  -8   4  13      122.37      115.75      6.62 o
  -7   4  13        4.80        5.22      0.90 o
  -6   4  13       80.74       76.32      3.88 o
  -5   4  13       86.67       84.21      3.20 o
  -4   4  13       81.37       83.32      2.95 o
  -3   4  13       41.53       45.53      1.70 o
  -2   4  13      421.88      407.86     10.93 o
  -1   4  13       21.41       26.94      3.05 o
  -5   5  13        5.22        9.47      1.10 o
  -4   5  13      128.95      128.76      8.04 o
  -3 -15  14      291.34      293.25      6.17 o
  -2 -15  14      280.63      281.73      6.36 o
  -1 -15  14      138.95      138.78      4.10 o
   0 -15  14      401.21      402.19      9.45 o
   1 -15  14      351.24      353.73      9.33 o
   2 -15  14      261.92      269.18      8.78 o
  -5 -14  14      242.38      248.36      5.45 o
  -4 -14  14      372.15      371.23      6.67 o
  -3 -14  14      180.62      182.66      4.24 o
  -2 -14  14      319.44      323.52      5.86 o
  -1 -14  14      139.93      146.45      4.39 o
   0 -14  14      110.57      115.27      2.67 o
   1 -14  14       84.68       85.15      2.47 o
   2 -14  14      104.90      107.16      3.89 o
   3 -14  14       59.18       62.31      2.79 o
  -6 -13  14        7.13        6.98      0.98 o
  -5 -13  14       19.31       19.36      1.18 o
  -4 -13  14        1.33        4.52      0.88 o
  -3 -13  14        4.16        7.08      1.08 o
  -2 -13  14       13.58       15.96      1.07 o
  -1 -13  14        0.63        2.35      0.86 o
   0 -13  14      148.60      149.57      3.16 o
   1 -13  14       90.84       90.91      2.74 o
   2 -13  14       40.02       46.31      2.82 o
   3 -13  14       24.33       32.93      1.66 o
   4 -13  14      180.01      192.06      4.43 o
  -7 -12  14      105.65      106.20      2.66 o
  -6 -12  14      146.05      143.99      3.18 o
  -5 -12  14      349.45      346.19      6.24 o
  -4 -12  14      215.66      227.09      4.40 o
  -3 -12  14      436.16      428.29      7.46 o
  -2 -12  14      899.45      871.87     14.29 o
  -1 -12  14       88.41       90.19      2.91 o
   0 -12  14      759.57      747.83     12.50 o
   1 -12  14      738.42      711.51     13.41 o
   2 -12  14      407.45      395.88      7.90 o
   3 -12  14      340.74      337.18      6.91 o
   4 -12  14     1181.21     1151.55     23.55 o
  -7 -11  14      379.96      380.38      6.82 o
  -6 -11  14       91.31       94.56      2.41 o
  -5 -11  14      642.22      629.91     10.60 o
  -4 -11  14      271.15      269.07      4.99 o
  -3 -11  14      245.53      250.47      4.66 o
  -2 -11  14      496.48      487.78      8.32 o
  -1 -11  14      495.61      478.99      9.27 o
   0 -11  14      254.57      251.10      4.69 o
   1 -11  14      266.62      260.01      5.45 o
   2 -11  14      350.02      334.55      6.79 o
   3 -11  14       24.76       27.43      1.56 o
   4 -11  14      157.82      150.98      3.69 o
   5 -11  14       55.85       50.75      2.05 o
  -8 -10  14        1.22        0.99      0.85 o
  -7 -10  14       55.38       54.55      1.81 o
  -6 -10  14        4.25        6.84      1.06 o
  -5 -10  14       11.86       12.71      0.97 o
  -4 -10  14       47.57       49.05      1.63 o
  -3 -10  14        0.64        2.58      0.75 o
  -2 -10  14      213.91      207.00      4.45 o
  -1 -10  14       42.33       44.83      2.47 o
   0 -10  14      113.11      120.08      2.96 o
   1 -10  14      538.24      531.42      9.04 o
   2 -10  14      284.87      287.09      5.94 o
   3 -10  14      171.64      170.33      3.94 o
   4 -10  14      331.83      322.83      6.65 o
   5 -10  14      302.87      298.19      6.29 o
  -9  -9  14       87.44       96.40      3.44 o
  -8  -9  14        9.97        7.63      1.13 o
  -7  -9  14      213.40      222.73      4.29 o
  -6  -9  14      249.96      248.73      4.66 o
  -5  -9  14      167.49      168.16      3.37 o
  -4  -9  14      830.73      834.74     13.64 o
  -3  -9  14      520.28      516.71      8.68 o
  -2  -9  14      608.15      590.12     11.13 o
  -1  -9  14      861.21      861.27     15.91 o
   0  -9  14     1314.06     1347.17     24.49 o
   1  -9  14      692.98      683.85     11.39 o
   2  -9  14     1281.44     1259.78     20.49 o
   3  -9  14      524.47      511.30      9.88 o
   4  -9  14      344.48      339.79      6.93 o
   5  -9  14      392.70      399.78      8.03 o
  -9  -8  14      252.51      252.49      6.24 o
  -8  -8  14        5.08        8.03      1.25 o
  -7  -8  14      395.75      416.31      8.18 o
  -6  -8  14      584.27      570.98     10.79 o
  -5  -8  14      426.79      421.77      7.22 o
  -4  -8  14      166.26      174.90      3.40 o
  -3  -8  14      516.15      520.85      8.70 o
  -2  -8  14      244.81      240.19      4.44 o
  -1  -8  14      483.19      477.26      9.11 o
   0  -8  14      333.47      334.64      6.61 o
   1  -8  14       51.19       45.93      1.64 o
   2  -8  14      100.31      102.21      2.63 o
   3  -8  14      122.99      120.05      2.58 o
   4  -8  14        2.25        6.51      1.17 o
   5  -8  14       15.52       16.93      1.98 o
  -9  -7  14       14.94       13.74      1.39 o
  -8  -7  14       89.89       84.17      2.86 o
  -7  -7  14       95.22       93.08      2.91 o
  -6  -7  14        0.67        2.05      0.85 o
  -5  -7  14       19.18       22.78      1.20 o
  -4  -7  14        5.82        8.38      0.84 o
  -3  -7  14       61.57       59.16      1.93 o
  -2  -7  14      135.21      140.65      3.30 o
  -1  -7  14       61.13       69.09      3.77 o
   0  -7  14      180.86      180.14      4.01 o
   1  -7  14      118.22      122.95      3.57 o
   2  -7  14      631.24      627.96     19.85 o
   3  -7  14      354.68      351.49     10.18 o
   4  -7  14      455.23      444.55     12.58 o
   5  -7  14      216.64      220.30      7.13 o
 -10  -6  14        0.32        2.51      1.15 o
  -9  -6  14       85.95       92.08      3.00 o
  -8  -6  14       54.63       60.08      2.32 o
  -7  -6  14      178.60      182.76      3.70 o
  -6  -6  14      294.38      292.31      5.25 o
  -5  -6  14      584.87      579.72      9.64 o
  -4  -6  14      237.63      243.10      5.83 o
  -3  -6  14      654.89      655.55     14.16 o
  -2  -6  14      750.08      739.53     15.89 o
  -1  -6  14      815.81      807.13     17.27 o
   0  -6  14      332.40      315.68      7.35 o
   1  -6  14      740.52      723.18     15.66 o
   2  -6  14     1515.57     1482.20     31.12 o
   3  -6  14      631.24      635.00     17.22 o
   4  -6  14      330.67      325.31      9.64 o
   5  -6  14      123.47      126.15      4.79 o
 -10  -5  14      223.28      228.74      5.63 o
  -9  -5  14      190.59      191.67      4.88 o
  -8  -5  14      261.44      267.11      4.92 o
  -7  -5  14      225.00      239.36      4.44 o
  -6  -5  14      380.74      384.35      6.62 o
  -5  -5  14      648.10      650.11     11.33 o
  -4  -5  14      144.03      143.13      3.47 o
  -3  -5  14      592.59      578.56     11.43 o
  -2  -5  14      208.69      204.93      4.60 o
  -1  -5  14      327.25      312.02      6.59 o
   0  -5  14      198.04      195.47      4.90 o
   1  -5  14      653.22      625.87     13.70 o
   2  -5  14        1.24        7.07      1.45 o
   3  -5  14        0.17        5.33      1.15 o
   4  -5  14        0.03        1.26      1.26 o
 -10  -4  14       31.70       37.50      1.91 o
  -9  -4  14        1.62        3.62      0.87 o
  -8  -4  14      116.47      112.58      2.55 o
  -7  -4  14       31.15       27.66      1.20 o
  -6  -4  14        0.65        3.26      0.96 o
  -5  -4  14        1.39        3.28      1.03 o
  -4  -4  14        5.05        5.01      1.06 o
  -3  -4  14        7.03        9.03      1.14 o
  -2  -4  14       45.02       51.87      2.19 o
  -1  -4  14      133.07      140.93      3.44 o
   0  -4  14      125.72      135.01      3.39 o
   1  -4  14       16.12       20.81      1.52 o
   2  -4  14     1130.27     1122.95     23.87 o
   3  -4  14      388.14      389.74      9.20 o
   4  -4  14      121.51      121.00      4.61 o
 -10  -3  14       24.77       25.35      2.85 o
  -9  -3  14      127.79      129.08      3.76 o
  -8  -3  14       37.60       42.31      2.98 o
  -7  -3  14      256.93      249.95      7.29 o
  -6  -3  14      205.65      201.98      6.89 o
  -5  -3  14      719.11      710.50     16.30 o
  -4  -3  14       91.12       85.89      2.84 o
  -3  -3  14      623.25      608.90     19.06 o
  -2  -3  14      818.17      834.05     16.42 o
  -1  -3  14      986.47      996.85     18.29 o
   0  -3  14      576.44      565.21     13.31 o
   1  -3  14      587.38      553.93     13.31 o
   2  -3  14      617.80      591.30     16.13 o
   3  -3  14      287.33      292.62      7.13 o
   4  -3  14      206.44      202.93      5.43 o
 -10  -2  14      103.12      112.45      5.87 o
  -9  -2  14       83.54       89.59      2.51 o
  -8  -2  14      121.79      122.31      4.60 o
  -7  -2  14      245.42      244.73      6.06 o
  -6  -2  14      101.96      113.40      2.69 o
  -5  -2  14      170.24      174.77      3.77 o
  -4  -2  14      276.10      276.17      6.24 o
  -3  -2  14      558.31      566.60     10.73 o
  -2  -2  14       90.06       93.75      2.80 o
  -1  -2  14      266.98      264.91      6.12 o
   0  -2  14      111.98      111.33      3.49 o
   1  -2  14       35.25       37.60      2.06 o
   2  -2  14        7.36       10.86      1.50 o
   3  -2  14       64.28       58.17      3.05 o
 -10  -1  14       59.36       65.40      3.62 o
  -9  -1  14       44.61       51.98      1.86 o
  -8  -1  14        8.59       11.43      1.09 o
  -7  -1  14       15.17       11.43      0.99 o
  -6  -1  14        2.73        5.13      0.86 o
  -5  -1  14       74.16       73.14      2.04 o
  -4  -1  14        0.23        2.27      0.72 o
  -3  -1  14        1.38        5.39      0.80 o
  -2  -1  14      207.21      218.65      4.25 o
  -1  -1  14      314.12      313.89      6.89 o
   0  -1  14       73.53       77.54      2.73 o
   1  -1  14      164.80      167.56      4.71 o
   2  -1  14      184.55      186.71      5.28 o
   3  -1  14      193.19      197.55      7.49 o
  -9   0  14       97.89       86.06      2.63 o
  -8   0  14       41.87       38.59      2.39 o
  -7   0  14       72.13       71.05      3.65 o
  -6   0  14      167.70      157.05      6.73 o
  -5   0  14      190.64      185.16      5.66 o
  -4   0  14      177.91      175.62      7.28 o
  -3   0  14      421.19      405.07     11.76 o
  -2   0  14      135.75      139.32      3.42 o
  -1   0  14      486.46      492.22     12.40 o
   0   0  14      469.46      451.36     13.74 o
   1   0  14      297.59      295.88      9.68 o
   2   0  14       88.39       86.51      4.21 o
  -9   1  14       73.50       76.45      3.71 o
  -8   1  14      219.51      211.17      6.21 o
  -7   1  14       14.54       18.50      1.37 o
  -6   1  14       86.69       93.61      3.24 o
  -5   1  14      105.65      104.82      2.83 o
  -4   1  14      111.15      117.13      3.45 o
  -3   1  14       21.28       23.87      1.40 o
  -2   1  14      102.37      102.22      2.76 o
  -1   1  14      102.63      104.21      3.54 o
   0   1  14       50.55       53.51      3.71 o
   1   1  14       14.45       18.71      2.74 o
  -8   2  14        5.18        8.27      1.28 o
  -7   2  14        0.81        1.63      0.82 o
  -6   2  14        2.24        4.20      0.98 o
  -5   2  14       42.16       38.25      2.21 o
  -4   2  14        0.10        1.58      0.85 o
  -3   2  14       35.67       31.14      1.50 o
  -2   2  14       31.29       30.36      1.73 o
  -1   2  14      146.34      153.05      4.70 o
   0   2  14      198.49      210.34     11.11 o
  -7   3  14       78.97       77.95      3.07 o
  -6   3  14        7.85        9.57      1.16 o
  -5   3  14       84.20       84.43      2.97 o
  -4   3  14      214.89      216.57      9.65 o
  -3   3  14       61.28       63.36      2.64 o
  -2   3  14       19.29       23.08      2.95 o
  -4 -14  15       21.53       20.52      1.43 o
  -3 -14  15       16.63       16.15      1.12 o
  -2 -14  15       52.25       56.19      2.01 o
  -1 -14  15      219.80      218.40      4.81 o
   0 -14  15       73.76       73.69      2.06 o
   1 -14  15       72.41       76.50      2.13 o
   2 -14  15      125.46      135.28      4.05 o
  -5 -13  15      164.09      173.21      3.64 o
  -4 -13  15      488.84      486.21      8.44 o
  -3 -13  15       82.50       82.11      2.25 o
  -2 -13  15      348.49      359.55      7.29 o
  -1 -13  15      531.15      522.02     10.13 o
   0 -13  15      371.05      364.29      8.85 o
   1 -13  15      388.90      386.14      6.90 o
   2 -13  15      783.41      781.62     14.73 o
   3 -13  15      530.26      530.46     10.36 o
  -6 -12  15      148.26      149.19      3.28 o
  -5 -12  15       49.70       52.40      1.83 o
  -4 -12  15      337.70      332.97      6.02 o
  -3 -12  15      105.72      103.78      2.52 o
  -2 -12  15      295.32      282.59      5.91 o
  -1 -12  15       68.09       69.74      2.24 o
   0 -12  15      127.73      124.42      3.15 o
   1 -12  15       28.23       27.68      1.35 o
   2 -12  15       85.44       81.80      2.47 o
   3 -12  15       74.27       74.09      2.42 o
  -7 -11  15       36.09       30.95      1.51 o
  -6 -11  15       10.78       12.41      1.04 o
  -5 -11  15       20.42       20.31      1.23 o
  -4 -11  15       40.64       39.82      1.51 o
  -3 -11  15        1.47        2.05      0.74 o
  -2 -11  15       12.31       17.49      1.19 o
  -1 -11  15      384.00      389.25      7.74 o
   0 -11  15      290.02      284.06      5.90 o
   1 -11  15      393.95      381.13      6.75 o
   2 -11  15      162.66      159.83      3.33 o
   3 -11  15      545.34      533.76     10.37 o
   4 -11  15      307.76      305.41      6.40 o
  -7 -10  15       67.73       77.90      3.07 o
  -6 -10  15      398.94      407.84      7.16 o
  -5 -10  15      320.90      322.66      5.83 o
  -4 -10  15      480.52      482.96      8.26 o
  -3 -10  15      366.09      362.22      6.37 o
  -2 -10  15     1051.91     1072.76     19.72 o
  -1 -10  15      646.42      645.26     12.78 o
   0 -10  15      632.79      632.53     11.97 o
   1 -10  15      731.03      722.96     13.60 o
   2 -10  15      333.69      321.91      5.81 o
   3 -10  15      261.12      266.73      4.97 o
   4 -10  15      469.41      465.98      8.13 o
  -8  -9  15      277.38      275.54      6.70 o
  -7  -9  15      229.98      225.28      5.64 o
  -6  -9  15      167.66      175.78      4.07 o
  -5  -9  15      108.70      116.44      3.02 o
  -4  -9  15      263.53      258.77      4.76 o
  -3  -9  15      265.84      261.11      5.38 o
  -2  -9  15      316.99      328.68      6.59 o
  -1  -9  15       55.92       49.95      1.76 o
   0  -9  15       89.14       85.00      2.33 o
   1  -9  15       36.20       43.05      1.65 o
   2  -9  15       33.59       32.53      1.90 o
   3  -9  15        1.09        3.11      1.06 o
   4  -9  15        0.07        3.06      1.40 o
  -8  -8  15       17.60       22.74      2.46 o
  -7  -8  15        8.38        9.48      1.23 o
  -6  -8  15        2.48        5.15      1.09 o
  -5  -8  15       47.53       49.36      2.12 o
  -4  -8  15      255.87      254.16      6.01 o
  -3  -8  15       52.33       58.04      2.81 o
  -2  -8  15      175.38      169.26      5.47 o
  -1  -8  15      178.81      181.48      5.76 o
   0  -8  15      390.88      402.17     11.31 o
   1  -8  15      556.98      550.67     15.03 o
   2  -8  15      525.29      509.46     14.11 o
   3  -8  15      276.30      284.07      8.58 o
   4  -8  15      520.62      507.20     14.25 o
  -9  -7  15       61.73       73.21      2.71 o
  -8  -7  15      105.79      109.10      3.33 o
  -7  -7  15      310.29      311.22      7.20 o
  -6  -7  15      282.75      298.17      6.89 o
  -5  -7  15      163.77      172.52      3.82 o
  -4  -7  15      706.81      714.61     13.42 o
  -3  -7  15      659.88      670.64     14.57 o
  -2  -7  15      418.51      398.27      9.07 o
  -1  -7  15      497.13      484.58     10.84 o
   0  -7  15     1714.49     1745.51     36.46 o
   1  -7  15      664.35      640.17     17.26 o
   2  -7  15      629.07      595.65     16.24 o
   3  -7  15      185.36      183.40      6.09 o
   4  -7  15      364.35      356.14     10.47 o
  -9  -6  15      102.50      114.28      3.74 o
  -8  -6  15       84.78       90.69      2.91 o
  -7  -6  15      210.22      213.71      4.56 o
  -6  -6  15       70.24       73.81      1.97 o
  -5  -6  15      229.47      233.33      4.96 o
  -4  -6  15       50.51       53.65      2.27 o
  -3  -6  15      154.43      158.28      4.18 o
  -2  -6  15      130.82      133.99      3.68 o
  -1  -6  15      251.78      242.19      5.93 o
   0  -6  15      112.31      105.25      3.38 o
   1  -6  15       77.17       75.89      2.78 o
   2  -6  15        0.39        4.92      1.33 o
   3  -6  15       26.35       29.40      2.19 o
   4  -6  15        4.32        8.53      1.54 o
  -9  -5  15        4.60        5.06      1.09 o
  -8  -5  15        3.09        3.59      0.83 o
  -7  -5  15       12.61       12.17      0.95 o
  -6  -5  15       87.90       84.44      3.15 o
  -5  -5  15       25.25       24.47      1.45 o
  -4  -5  15      112.31      108.93      2.92 o
  -3  -5  15      187.90      186.77      4.49 o
  -2  -5  15      141.86      141.31      3.52 o
  -1  -5  15       48.99       49.31      2.11 o
   0  -5  15     1120.77     1127.32     24.82 o
   1  -5  15      658.51      661.97     14.53 o
   2  -5  15      290.21      281.42      6.89 o
   3  -5  15      366.85      386.18     11.09 o
  -9  -4  15      103.73      107.31      3.42 o
  -8  -4  15      123.30      129.81      3.11 o
  -7  -4  15      185.92      192.74      4.94 o
  -6  -4  15      163.10      158.66      5.10 o
  -5  -4  15      186.16      180.92      8.20 o
  -4  -4  15      402.81      415.26     14.21 o
  -3  -4  15      689.25      672.71     15.55 o
  -2  -4  15      692.70      689.51     13.82 o
  -1  -4  15      197.61      195.04      5.34 o
   0  -4  15      921.68      891.89     23.52 o
   1  -4  15      274.77      277.38      8.93 o
   2  -4  15      135.57      140.39      4.03 o
   3  -4  15      285.19      269.68      6.73 o
  -9  -3  15      138.35      138.94      3.58 o
  -8  -3  15       57.86       65.96      2.48 o
  -7  -3  15      132.62      141.22      3.53 o
  -6  -3  15       50.28       52.04      1.98 o
  -5  -3  15      567.90      559.41     13.10 o
  -4  -3  15       92.49       97.96      3.17 o
  -3  -3  15       39.04       44.05      3.00 o
  -2  -3  15      179.58      175.52      3.98 o
  -1  -3  15       15.88       17.44      1.46 o
   0  -3  15        4.88        7.52      1.21 o
   1  -3  15       52.12       49.50      3.36 o
   2  -3  15        9.10       12.98      1.68 o
  -9  -2  15        0.25        1.63      1.01 o
  -8  -2  15       16.46       12.13      1.12 o
  -7  -2  15        7.76        8.02      0.98 o
  -6  -2  15       16.26       14.04      1.07 o
  -5  -2  15        0.54        4.90      0.98 o
  -4  -2  15       87.43       89.46      2.92 o
  -3  -2  15      222.98      220.22      4.71 o
  -2  -2  15      193.35      182.38      4.05 o
  -1  -2  15       57.43       64.30      2.49 o
   0  -2  15      253.60      260.48      6.74 o
   1  -2  15      190.66      199.29      5.51 o
   2  -2  15      357.56      362.67     11.54 o
  -8  -1  15       73.72       67.76      4.44 o
  -7  -1  15      233.37      221.99      5.86 o
  -6  -1  15       88.99       84.85      5.83 o
  -5  -1  15      345.48      328.90     10.12 o
  -4  -1  15      210.44      213.26      7.43 o
  -3  -1  15      255.29      265.46      5.75 o
  -2  -1  15      481.94      477.08     12.83 o
  -1  -1  15      395.03      386.67     11.96 o
   0  -1  15      103.14      101.49      4.37 o
   1  -1  15      406.65      399.95     12.64 o
  -8   0  15        2.05        4.41      1.20 o
  -7   0  15       66.25       69.51      2.73 o
  -6   0  15       61.76       67.31      2.32 o
  -5   0  15       31.76       38.53      1.76 o
  -4   0  15       20.44       26.64      1.52 o
  -3   0  15      181.09      185.72      4.33 o
  -2   0  15       17.14       21.48      1.79 o
  -1   0  15       33.43       35.50      2.68 o
   0   0  15       17.20       26.43      3.15 o
  -7   1  15       56.30       52.23      2.29 o
  -6   1  15       11.37        7.09      1.17 o
  -5   1  15       28.58       23.31      1.43 o
  -4   1  15        0.40        1.57      0.91 o
  -3   1  15       41.43       47.68      1.95 o
  -2   1  15      349.72      368.59     11.23 o
  -5   2  15       91.66       96.22      7.88 o
  -4   2  15        4.10        5.72      1.73 o
  -4 -13  16      128.98      124.63      2.90 o
  -3 -13  16       91.86       91.30      2.68 o
  -2 -13  16        1.32        6.03      1.03 o
  -1 -13  16       43.28       44.93      1.88 o
   0 -13  16       54.70       55.24      2.05 o
   1 -13  16       33.96       37.92      1.81 o
  -5 -12  16       26.25       26.16      1.43 o
  -4 -12  16       18.45       20.95      1.22 o
  -3 -12  16      213.30      218.57      4.84 o
  -2 -12  16      267.47      263.52     10.03 o
  -1 -12  16      580.73      562.31     10.86 o
   0 -12  16      185.41      181.53      4.20 o
   1 -12  16      451.52      450.52      9.02 o
   2 -12  16      621.66      626.77     12.04 o
  -6 -11  16      193.19      208.79      4.75 o
  -5 -11  16      156.76      159.21      3.36 o
  -4 -11  16      391.05      394.94      6.97 o
  -3 -11  16      685.09      672.83     12.77 o
  -2 -11  16      194.92      193.94      4.36 o
  -1 -11  16      558.49      556.92     10.71 o
   0 -11  16      407.81      379.37      7.60 o
   1 -11  16      188.94      193.43      4.36 o
   2 -11  16      377.99      384.82      7.74 o
  -7 -10  16       21.93       23.31      1.73 o
  -6 -10  16       64.92       66.91      2.62 o
  -5 -10  16      170.01      170.65      4.03 o
  -4 -10  16      134.41      138.97      6.14 o
  -3 -10  16       22.85       24.65      1.79 o
  -2 -10  16       40.11       36.51      2.01 o
  -1 -10  16        0.58        2.89      1.09 o
   0 -10  16        0.07        3.39      1.33 o
   1 -10  16        1.72        2.95      1.05 o
   2 -10  16       14.57       15.61      1.48 o
  -7  -9  16        1.54        1.26      1.33 o
  -6  -9  16      124.83      130.24      3.75 o
  -5  -9  16       84.28       88.24      2.91 o
  -4  -9  16       32.56       31.63      2.29 o
  -3  -9  16      179.76      181.86      5.91 o
  -2  -9  16      206.67      218.90      6.81 o
  -1  -9  16      417.25      412.44     11.64 o
   0  -9  16      565.69      553.85     15.21 o
   1  -9  16      409.61      404.59     11.52 o
   2  -9  16      347.58      348.40     10.21 o
   3  -9  16      799.56      766.95     29.69 o
  -8  -8  16      252.40      270.15      6.53 o
  -7  -8  16       94.55      101.41      3.20 o
  -6  -8  16      266.67      276.56      6.57 o
  -5  -8  16      463.45      471.16     13.09 o
  -4  -8  16      368.54      359.88     10.29 o
  -3  -8  16      224.54      231.81     10.30 o
  -2  -8  16     1123.18     1136.54     29.63 o
  -1  -8  16      717.25      707.72     18.98 o
   0  -8  16      353.13      342.72      9.96 o
   1  -8  16      289.56      290.42      8.73 o
   2  -8  16      221.21      222.58      7.06 o
   3  -8  16      145.80      139.82      7.23 o
  -8  -7  16       32.53       39.78      2.02 o
  -7  -7  16       79.48       82.12      2.76 o
  -6  -7  16       78.24       78.44      3.42 o
  -5  -7  16       18.57       24.24      1.66 o
  -4  -7  16      131.23      135.11      3.80 o
  -3  -7  16      132.26      132.83      3.78 o
  -2  -7  16      195.25      198.34      5.14 o
  -1  -7  16       59.09       57.98      3.07 o
   0  -7  16       16.00       15.19      1.69 o
   1  -7  16       28.02       35.32      5.44 o
   2  -7  16        5.43        8.89      1.47 o
  -8  -6  16       89.35       89.54      2.86 o
  -7  -6  16        0.19        1.47      1.09 o
  -6  -6  16       34.01       32.17      1.69 o
  -5  -6  16      241.36      250.51      5.33 o
  -4  -6  16      145.99      145.74      4.02 o
  -3  -6  16       87.99       89.80      2.94 o
  -2  -6  16      609.40      615.55     13.53 o
  -1  -6  16      977.09      977.15     23.64 o
   0  -6  16      255.06      250.94      6.26 o
   1  -6  16      511.39      511.59     14.15 o
   2  -6  16      257.44      264.18      8.11 o
  -8  -5  16      151.78      158.73      4.45 o
  -7  -5  16       47.97       53.39      2.34 o
  -6  -5  16      235.24      244.88      6.04 o
  -5  -5  16      389.15      397.78     12.18 o
  -4  -5  16      574.86      584.25     15.76 o
  -3  -5  16      191.22      186.46      5.91 o
  -2  -5  16      719.38      690.85     18.48 o
  -1  -5  16      430.32      428.53     12.00 o
   0  -5  16       80.97       86.82      2.92 o
   1  -5  16      356.54      347.72      8.22 o
   2  -5  16      294.26      289.80      8.69 o
  -8  -4  16       13.69       15.06      1.45 o
  -7  -4  16      157.33      167.27      4.47 o
  -6  -4  16      117.43      127.95      3.68 o
  -5  -4  16        2.10        4.54      1.22 o
  -4  -4  16       68.86       72.48      2.43 o
  -3  -4  16        2.31        3.28      1.04 o
  -2  -4  16        8.42        9.36      1.15 o
  -1  -4  16        4.41        7.49      1.43 o
   0  -4  16        6.22        9.01      1.47 o
   1  -4  16      119.83      131.18      4.75 o
  -8  -3  16        8.98        8.99      1.16 o
  -7  -3  16        1.25        2.13      0.90 o
  -6  -3  16       49.85       51.17      1.85 o
  -5  -3  16      138.24      140.77      4.63 o
  -4  -3  16      174.35      166.22      5.03 o
  -3  -3  16      132.73      129.31      4.28 o
  -2  -3  16      197.16      210.81      5.66 o
  -1  -3  16      206.98      218.36      5.83 o
   0  -3  16      450.60      456.65     12.69 o
   1  -3  16      410.63      416.47     11.82 o
  -7  -2  16       85.44       84.17      3.29 o
  -6  -2  16      175.99      168.05      3.97 o
  -5  -2  16      128.69      134.85      5.58 o
  -4  -2  16      211.31      219.16      8.11 o
  -3  -2  16      277.93      278.27      6.74 o
  -2  -2  16      180.50      183.98      7.59 o
  -1  -2  16      145.89      160.08      5.96 o
   0  -2  16      342.12      326.89      8.26 o
  -7  -1  16       62.66       67.16      3.44 o
  -6  -1  16        0.20        0.95      1.17 o
  -5  -1  16      122.58      129.15      3.87 o
  -4  -1  16       58.37       60.92      2.56 o
  -3  -1  16        0.74        3.60      1.24 o
  -2  -1  16        3.97        3.26      1.61 o
  -5   0  16       13.58       13.71      2.56 o
  -4   0  16      237.97      243.86     19.42 o
  -3   0  16      112.14      115.43      7.02 o
  -3 -12  17      280.73      288.66      7.21 o
  -2 -12  17      352.56      357.58      8.42 o
  -1 -12  17      189.30      187.58      4.30 o
  -4 -11  17        0.31        1.07      1.29 o
  -3 -11  17        1.17        3.12      1.15 o
  -2 -11  17       14.55       15.35      1.48 o
  -1 -11  17        5.01        7.20      1.24 o
   0 -11  17        0.28        2.58      1.15 o
  -5 -10  17       70.69       74.18      3.45 o
  -4 -10  17      189.85      206.40      6.66 o
  -3 -10  17      312.40      315.77      9.34 o
  -2 -10  17      447.96      447.97     18.36 o
  -1 -10  17      559.19      550.13     15.24 o
   0 -10  17      372.69      377.70     11.29 o
   1 -10  17      641.98      630.16     17.28 o
  -6  -9  17      218.44      222.00      5.58 o
  -5  -9  17      105.56      106.60      4.24 o
  -4  -9  17      367.89      382.30     11.01 o
  -3  -9  17      638.22      645.66     17.54 o
  -2  -9  17      185.36      178.25      6.83 o
  -1  -9  17      165.96      160.13      5.51 o
   0  -9  17      233.60      228.89      7.21 o
   1  -9  17      130.65      123.53      4.68 o
  -6  -8  17        9.65       12.08      1.72 o
  -5  -8  17      106.57      106.58      4.78 o
  -4  -8  17      128.04      129.54      4.75 o
  -3  -8  17       44.36       47.69      2.77 o
  -2  -8  17       70.13       66.16      3.17 o
  -1  -8  17       49.74       46.55      2.66 o
   0  -8  17       61.09       66.77      3.20 o
   1  -8  17       20.79       24.19      2.15 o
  -7  -7  17       79.82       89.63      3.78 o
  -6  -7  17       88.74       91.63      3.78 o
  -5  -7  17       95.31      101.47      3.96 o
  -4  -7  17      168.09      177.07      4.74 o
  -3  -7  17      771.96      758.86     16.48 o
  -2  -7  17      305.84      297.98      8.80 o
  -1  -7  17      260.65      255.60      7.79 o
   0  -7  17      398.77      404.55     11.52 o
   1  -7  17      205.83      204.45      9.38 o
  -7  -6  17      332.01      354.49     13.27 o
  -6  -6  17      192.53      204.76      4.61 o
  -5  -6  17      215.71      218.77      4.83 o
  -4  -6  17      452.32      458.85     10.37 o
  -3  -6  17      325.81      337.67      7.92 o
  -2  -6  17       48.39       45.53      2.17 o
  -1  -6  17      233.39      232.14      5.87 o
   0  -6  17      234.32      235.32      5.98 o
  -7  -5  17        1.35        5.26      1.26 o
  -6  -5  17       15.69       20.00      2.44 o
  -5  -5  17        0.24        1.33      1.07 o
  -4  -5  17        0.23        4.04      1.73 o
  -3  -5  17        8.23       12.09      1.94 o
  -2  -5  17       29.82       27.37      2.15 o
  -1  -5  17       50.37       59.13      2.94 o
   0  -5  17       27.75       29.22      2.29 o
  -6  -4  17       69.48       72.61      2.40 o
  -5  -4  17      175.29      167.55      4.63 o
  -4  -4  17      262.27      263.87      6.60 o
  -3  -4  17       87.15       94.68      4.51 o
  -2  -4  17      409.28      407.38     17.17 o
  -1  -4  17      580.09      591.55     16.08 o
  -6  -3  17       98.75      107.52      3.87 o
  -5  -3  17      115.84      123.14      3.86 o
  -4  -3  17      226.59      227.98      8.65 o
  -3  -3  17      131.92      141.25      3.69 o
  -2  -3  17      181.56      193.66      5.40 o
  -3  -8  18      175.36      173.47      5.83 o
  -3  -7  18       58.59       64.59      4.37 o
 
